# Supplementary material for: Impact of chronic intermittent hypoxia on the long non‐coding RNA and mRNA expression profiles in myocardial infarction
Source: J Cell Mol Med. 2020 Nov 20;25(1):421–33. doi: 10.1111/jcmm.16097 (PMC7810970; doi:10.1111/jcmm.16097)
Supplement: Supplementary file 3 — Table S2‐S3 [file JCMM-25-421-s003.xlsx]

## Sheet: Legend
Table S2	Coexpression between mRNA and lncRNA
Table S3	Biotype of genes in the network

## Sheet: Table S2
Gene1	Gene1_Type	Gene2	Gene2_Type	Relation	P.Value	Regulation
Atp6v1h	protein_coding	Gm20619	LncRNA	-0.836741	4.25718e-06	Negative
Sgk3	protein_coding	Gm20619	LncRNA	-0.636162	0.0025673	Negative
Rdh10	protein_coding	Gm20619	LncRNA	-0.656124	0.00168036	Negative
Rab23	protein_coding	NONMMUT021911	LncRNA	0.622696	0.00336306	Positive
Rab23	protein_coding	NONMMUT021913	LncRNA	0.739295	0.000195694	Positive
Slc9a2	protein_coding	Gm20619	LncRNA	0.764372	8.70874e-05	Positive
Slc9a2	protein_coding	NONMMUT021913	LncRNA	-0.604413	0.0047617	Negative
Stat4	protein_coding	Gm20619	LncRNA	-0.748159	0.000148549	Negative
Utp14b	protein_coding	NONMMUT022383	LncRNA	0.601818	0.00499437	Positive
Utp14b	protein_coding	E230001N04Rik	LncRNA	-0.711587	0.000434052	Negative
Csprs	protein_coding	H2-Q5	LncRNA	0.765124	8.48708e-05	Positive
Csprs	protein_coding	H2-Q5	LncRNA	0.728922	0.000266609	Positive
Ramp1	protein_coding	Gm20619	LncRNA	0.619585	0.00357335	Positive
Ramp1	protein_coding	NONMMUT021911	LncRNA	-0.658616	0.0015904	Negative
Ramp1	protein_coding	NONMMUT021913	LncRNA	-0.708957	0.000465966	Negative
Klhl30	protein_coding	Gm20619	LncRNA	0.712486	0.000423577	Positive
Gpc1	protein_coding	Gm20619	LncRNA	0.690515	0.000750949	Positive
Sned1	protein_coding	NONMMUT035976	LncRNA	0.613173	0.00404133	Positive
Sned1	protein_coding	NONMMUT051252	LncRNA	0.614073	0.0039728	Positive
Sned1	protein_coding	NONMMUT065575	LncRNA	0.685034	0.000859813	Positive
Sned1	protein_coding	NONMMUT070681	LncRNA	0.683518	0.000892163	Positive
Sned1	protein_coding	NONMMUT022383	LncRNA	0.801767	2.13157e-05	Positive
Sned1	protein_coding	NONMMUT021909	LncRNA	0.638685	0.0024373	Positive
Sned1	protein_coding	NONMMUT032513	LncRNA	0.697976	0.000621685	Positive
Sned1	protein_coding	NONMMUT033183	LncRNA	0.808624	1.59502e-05	Positive
D2hgdh	protein_coding	Gm20619	LncRNA	0.727794	0.000275497	Positive
Gm6086	protein_coding	Gm20619	LncRNA	0.696881	0.000639378	Positive
Serpinb8	protein_coding	Gm20619	LncRNA	-0.639668	0.00238818	Negative
Mgat5	protein_coding	NONMMUT035976	LncRNA	0.600689	0.00509849	Positive
Mgat5	protein_coding	NONMMUT070681	LncRNA	0.684869	0.000863293	Positive
Mgat5	protein_coding	NONMMUT022383	LncRNA	0.663531	0.00142476	Positive
Mgat5	protein_coding	NONMMUT021909	LncRNA	0.640786	0.00233327	Positive
Mgat5	protein_coding	NONMMUT032513	LncRNA	0.64426	0.00216942	Positive
Mgat5	protein_coding	NONMMUT033183	LncRNA	0.728931	0.000266542	Positive
Mgat5	protein_coding	NONMMUT032513	LncRNA	0.629232	0.00295454	Positive
Ptgs2	protein_coding	Gm20619	LncRNA	-0.686035	0.000838985	Negative
Tor1aip2	protein_coding	Gm20619	LncRNA	-0.812072	1.37264e-05	Negative
Sele	protein_coding	Gm20619	LncRNA	-0.601607	0.0050137	Negative
Sell	protein_coding	Gm20619	LncRNA	-0.742752	0.000175978	Negative
Cd244	protein_coding	Gm20619	LncRNA	-0.686834	0.000822683	Negative
Pyhin1	protein_coding	H2-Q5	LncRNA	0.619961	0.00354737	Positive
Olfr430	protein_coding	H2-Q5	LncRNA	-0.722616	0.000319635	Negative
Sde2	protein_coding	Gm20619	LncRNA	-0.833719	4.96282e-06	Negative
Aida	protein_coding	Gm20619	LncRNA	-0.66977	0.00123562	Negative
Cops5	protein_coding	NONMMUT070681	LncRNA	-0.650224	0.00191052	Negative
Cops5	protein_coding	NONMMUT033183	LncRNA	-0.644816	0.00214411	Negative
Slco5a1	protein_coding	Gm20619	LncRNA	0.766507	8.09232e-05	Positive
Tram2	protein_coding	Gm20619	LncRNA	-0.625772	0.00316531	Negative
Tram2	protein_coding	NONMMUT074571	LncRNA	0.625444	0.0031859	Positive
Tram2	protein_coding	NONMMUT021913	LncRNA	0.716822	0.000376022	Positive
Tram2	protein_coding	NONMMUT034056	LncRNA	0.649975	0.0019208	Positive
Ptp4a1	protein_coding	Gm20619	LncRNA	-0.652847	0.00180513	Negative
Tmem131	protein_coding	NONMMUT035976	LncRNA	0.677718	0.00102565	Positive
Tmem131	protein_coding	Gm20475	LncRNA	0.616425	0.00379804	Positive
Tmem131	protein_coding	NONMMUT057677	LncRNA	0.649213	0.00195247	Positive
Tmem131	protein_coding	NONMMUT065573	LncRNA	0.640763	0.00233442	Positive
Tmem131	protein_coding	NONMMUT070681	LncRNA	0.725995	0.000290204	Positive
Tmem131	protein_coding	NONMMUT022383	LncRNA	0.708317	0.000474023	Positive
Tmem131	protein_coding	NONMMUT021909	LncRNA	0.677693	0.00102627	Positive
Tmem131	protein_coding	NONMMUT021911	LncRNA	0.653305	0.00178724	Positive
Tmem131	protein_coding	NONMMUT021913	LncRNA	0.618112	0.00367668	Positive
Tmem131	protein_coding	NONMMUT032513	LncRNA	0.708825	0.000467624	Positive
Tmem131	protein_coding	NONMMUT033183	LncRNA	0.809872	1.51117e-05	Positive
Txndc9	protein_coding	NONMMUT033183	LncRNA	-0.620534	0.00350806	Negative
Lonrf2	protein_coding	Gm20619	LncRNA	0.766383	8.12709e-05	Positive
Fhl2	protein_coding	Gm20619	LncRNA	0.650141	0.00191394	Positive
Fhl2	protein_coding	E230001N04Rik	LncRNA	-0.613116	0.00404571	Negative
Slc39a10	protein_coding	Gm20619	LncRNA	-0.634983	0.00263005	Negative
Nab1	protein_coding	Gm20619	LncRNA	-0.635688	0.0025924	Negative
Nab1	protein_coding	NONMMUT074571	LncRNA	0.610718	0.00423344	Positive
Stk17b	protein_coding	E230001N04Rik	LncRNA	0.645185	0.00212745	Positive
Wdr12	protein_coding	NONMMUT033183	LncRNA	-0.642463	0.00225295	Negative
Ino80d	protein_coding	NONMMUT032513	LncRNA	0.634588	0.00265134	Positive
Mreg	protein_coding	Gm20619	LncRNA	0.862477	1.00351e-06	Positive
Igfbp5	protein_coding	Gm20619	LncRNA	-0.619521	0.00357781	Negative
Tmbim1	protein_coding	Gm20619	LncRNA	-0.816986	1.10235e-05	Negative
Farsb	protein_coding	NONMMUT035976	LncRNA	-0.602176	0.00496177	Negative
Farsb	protein_coding	NONMMUT070681	LncRNA	-0.68359	0.000890624	Negative
Farsb	protein_coding	NONMMUT022383	LncRNA	-0.722682	0.000319029	Negative
Farsb	protein_coding	NONMMUT021909	LncRNA	-0.619193	0.00360058	Negative
Farsb	protein_coding	NONMMUT032513	LncRNA	-0.617076	0.00375079	Negative
Farsb	protein_coding	NONMMUT033183	LncRNA	-0.738426	0.00020094	Negative
Kdsr	protein_coding	Gm20619	LncRNA	-0.790666	3.33215e-05	Negative
Gli2	protein_coding	NONMMUT051252	LncRNA	0.64012	0.00236586	Positive
Gli2	protein_coding	NONMMUT065575	LncRNA	0.687981	0.000799725	Positive
Gli2	protein_coding	NONMMUT074571	LncRNA	0.67608	0.00106626	Positive
Gli2	protein_coding	NONMMUT021913	LncRNA	0.703596	0.000537236	Positive
Gli2	protein_coding	NONMMUT032513	LncRNA	0.699587	0.000596393	Positive
Gli2	protein_coding	NONMMUT034056	LncRNA	0.631778	0.00280697	Positive
Steap3	protein_coding	NONMMUT043111	LncRNA	0.666627	0.00132809	Positive
Steap3	protein_coding	NONMMUT051252	LncRNA	0.721404	0.000330787	Positive
Steap3	protein_coding	Gm20475	LncRNA	0.710244	0.000450107	Positive
Steap3	protein_coding	NONMMUT057677	LncRNA	0.615395	0.00387373	Positive
Steap3	protein_coding	NONMMUT065573	LncRNA	0.666417	0.00133447	Positive
Steap3	protein_coding	NONMMUT065575	LncRNA	0.786161	3.96496e-05	Positive
Steap3	protein_coding	NONMMUT074571	LncRNA	0.726507	0.000285953	Positive
Steap3	protein_coding	NONMMUT022383	LncRNA	0.693236	0.000701395	Positive
Steap3	protein_coding	NONMMUT021909	LncRNA	0.631649	0.00281432	Positive
Steap3	protein_coding	NONMMUT021911	LncRNA	0.665987	0.00134761	Positive
Steap3	protein_coding	NONMMUT021913	LncRNA	0.779271	5.13289e-05	Positive
Steap3	protein_coding	NONMMUT032513	LncRNA	0.796262	2.66927e-05	Positive
Steap3	protein_coding	NONMMUT033183	LncRNA	0.717275	0.000371325	Positive
Steap3	protein_coding	NONMMUT034056	LncRNA	0.68416	0.000878335	Positive
Marco	protein_coding	Gm20619	LncRNA	-0.609379	0.00434139	Negative
Marco	protein_coding	E230001N04Rik	LncRNA	0.604118	0.00478769	Positive
Actr3	protein_coding	Gm20619	LncRNA	-0.708143	0.000476234	Negative
Actr3	protein_coding	NONMMUT021913	LncRNA	0.668749	0.00126505	Positive
Actr3	protein_coding	NONMMUT034056	LncRNA	0.616005	0.00382879	Positive
Pfkfb2	protein_coding	Gm20619	LncRNA	0.733891	0.000230305	Positive
Nav1	protein_coding	NONMMUT043111	LncRNA	0.604449	0.00475858	Positive
Nav1	protein_coding	NONMMUT065575	LncRNA	0.647	0.00204705	Positive
Nav1	protein_coding	NONMMUT074571	LncRNA	0.627914	0.00303338	Positive
Nav1	protein_coding	NONMMUT021909	LncRNA	0.605475	0.0046691	Positive
Nav1	protein_coding	NONMMUT021911	LncRNA	0.67814	0.00101541	Positive
Nav1	protein_coding	NONMMUT021913	LncRNA	0.818042	1.0507e-05	Positive
Nav1	protein_coding	NONMMUT032513	LncRNA	0.602599	0.00492343	Positive
Nav1	protein_coding	NONMMUT034056	LncRNA	0.651491	0.00185899	Positive
Prg4	protein_coding	Gm20619	LncRNA	-0.893435	1.1367e-07	Negative
Hmcn1	protein_coding	NONMMUT033183	LncRNA	0.610447	0.00425516	Positive
1700025G04Rik	protein_coding	Gm20619	LncRNA	-0.638625	0.00244034	Negative
Prdx6	protein_coding	NONMMUT021913	LncRNA	-0.626701	0.00310751	Negative
Dusp27	protein_coding	E230001N04Rik	LncRNA	-0.627707	0.00304593	Negative
Uck2	protein_coding	Gm20619	LncRNA	-0.651208	0.00187039	Negative
Uck2	protein_coding	Gm20619	LncRNA	-0.745863	0.000159709	Negative
Pbx1	protein_coding	NONMMUT035976	LncRNA	0.628248	0.00301321	Positive
Pbx1	protein_coding	NONMMUT043111	LncRNA	0.647898	0.00200823	Positive
Pbx1	protein_coding	Gm20475	LncRNA	0.601029	0.00506695	Positive
Pbx1	protein_coding	NONMMUT057677	LncRNA	0.67277	0.00115248	Positive
Pbx1	protein_coding	NONMMUT065573	LncRNA	0.740273	0.000189932	Positive
Pbx1	protein_coding	NONMMUT065575	LncRNA	0.737674	0.000205573	Positive
Pbx1	protein_coding	NONMMUT070681	LncRNA	0.634032	0.00268154	Positive
Pbx1	protein_coding	NONMMUT074571	LncRNA	0.694302	0.000682754	Positive
Pbx1	protein_coding	NONMMUT022383	LncRNA	0.778774	5.2275e-05	Positive
Pbx1	protein_coding	NONMMUT021909	LncRNA	0.66852	0.00127171	Positive
Pbx1	protein_coding	NONMMUT021913	LncRNA	0.671279	0.00119319	Positive
Pbx1	protein_coding	NONMMUT032513	LncRNA	0.789581	3.47601e-05	Positive
Pbx1	protein_coding	NONMMUT033183	LncRNA	0.856788	1.41423e-06	Positive
Pbx1	protein_coding	NONMMUT034056	LncRNA	0.610243	0.00427147	Positive
Rgs4	protein_coding	NONMMUT043111	LncRNA	0.771344	6.83288e-05	Positive
Rgs4	protein_coding	NONMMUT051252	LncRNA	0.632705	0.0027548	Positive
Rgs4	protein_coding	Gm20475	LncRNA	0.683415	0.000894406	Positive
Rgs4	protein_coding	NONMMUT065573	LncRNA	0.65283	0.0018058	Positive
Rgs4	protein_coding	NONMMUT065575	LncRNA	0.694943	0.000671747	Positive
Rgs4	protein_coding	NONMMUT074571	LncRNA	0.685866	0.000842481	Positive
Rgs4	protein_coding	NONMMUT022383	LncRNA	0.669494	0.00124352	Positive
Rgs4	protein_coding	NONMMUT021909	LncRNA	0.680299	0.000964323	Positive
Rgs4	protein_coding	NONMMUT021911	LncRNA	0.638585	0.00244235	Positive
Rgs4	protein_coding	NONMMUT021913	LncRNA	0.723518	0.000311537	Positive
Rgs4	protein_coding	NONMMUT032513	LncRNA	0.803035	2.02202e-05	Positive
Rgs4	protein_coding	NONMMUT033183	LncRNA	0.697396	0.000631004	Positive
Rgs4	protein_coding	NONMMUT034056	LncRNA	0.644387	0.00216362	Positive
Uap1	protein_coding	Gm20619	LncRNA	-0.657516	0.00162961	Negative
Uhmk1	protein_coding	Gm20619	LncRNA	-0.608649	0.00440122	Negative
Ndufs2	protein_coding	NONMMUT021913	LncRNA	-0.710968	0.000441393	Negative
Ndufs2	protein_coding	NONMMUT034056	LncRNA	-0.637665	0.00248918	Negative
Atp1a2	protein_coding	Gm20619	LncRNA	0.617354	0.00373077	Positive
Apcs	protein_coding	NONMMUT035976	LncRNA	-0.61301	0.00405392	Negative
Apcs	protein_coding	NONMMUT022383	LncRNA	-0.617826	0.003697	Negative
Ifi202b	protein_coding	E230001N04Rik	LncRNA	0.774479	6.11009e-05	Positive
Akt3	protein_coding	Gm20619	LncRNA	-0.708768	0.000468332	Negative
Adck3	protein_coding	Gm20619	LncRNA	0.671558	0.00118547	Positive
Adck3	protein_coding	NONMMUT021913	LncRNA	-0.640072	0.00236821	Negative
Adck3	protein_coding	NONMMUT034056	LncRNA	-0.610733	0.0042323	Negative
Capn2	protein_coding	Gm20619	LncRNA	-0.866223	7.93912e-07	Negative
Ccdc185	protein_coding	NONMMUT021911	LncRNA	-0.637583	0.00249341	Negative
Ccdc185	protein_coding	NONMMUT033183	LncRNA	-0.620949	0.00347982	Negative
Dtl	protein_coding	NONMMUT065575	LncRNA	0.664645	0.00138933	Positive
Dtl	protein_coding	NONMMUT074571	LncRNA	0.640346	0.00235474	Positive
Dtl	protein_coding	NONMMUT022383	LncRNA	0.61	0.00429109	Positive
Dtl	protein_coding	NONMMUT032513	LncRNA	0.72017	0.00034249	Positive
Dtl	protein_coding	NONMMUT033183	LncRNA	0.651203	0.00187062	Positive
Cr1l	protein_coding	Gm20619	LncRNA	-0.711776	0.00043183	Negative
Tex30	protein_coding	Gm20619	LncRNA	-0.660211	0.00153496	Negative
Mnda	protein_coding	E230001N04Rik	LncRNA	0.640065	0.00236854	Positive
Nmt2	protein_coding	Gm20619	LncRNA	-0.698071	0.000620158	Negative
Fam107b	protein_coding	NONMMUT034056	LncRNA	0.667738	0.00129475	Positive
Gm13295	protein_coding	E230001N04Rik	LncRNA	0.617017	0.00375507	Positive
Msrb2	protein_coding	Gm20619	LncRNA	0.731367	0.000248177	Positive
Msrb2	protein_coding	NONMMUT021913	LncRNA	-0.650309	0.00190703	Negative
Msrb2	protein_coding	NONMMUT034056	LncRNA	-0.622515	0.00337495	Negative
Sh2d3c	protein_coding	E230001N04Rik	LncRNA	0.750199	0.000139198	Positive
Rapgef4	protein_coding	Gm20619	LncRNA	0.78322	4.43178e-05	Positive
Gm13659	protein_coding	Gm20619	LncRNA	-0.607039	0.00453546	Negative
Osbpl6	protein_coding	Gm20619	LncRNA	0.776557	5.66822e-05	Positive
Olfr1015	protein_coding	NONMMUT033183	LncRNA	-0.646744	0.00205823	Negative
Olfr1206	protein_coding	NONMMUT065573	LncRNA	0.625922	0.00315592	Positive
Olfr1206	protein_coding	NONMMUT074571	LncRNA	0.60973	0.00431285	Positive
Rapsn	protein_coding	Gm20619	LncRNA	0.807627	1.66487e-05	Positive
Psmc3	protein_coding	NONMMUT035976	LncRNA	-0.628658	0.00298864	Negative
Psmc3	protein_coding	NONMMUT065573	LncRNA	-0.772978	6.4474e-05	Negative
Psmc3	protein_coding	NONMMUT065575	LncRNA	-0.611493	0.00417202	Negative
Psmc3	protein_coding	NONMMUT070681	LncRNA	-0.63374	0.0026975	Negative
Psmc3	protein_coding	NONMMUT074571	LncRNA	-0.614693	0.00392608	Negative
Psmc3	protein_coding	NONMMUT022383	LncRNA	-0.644499	0.00215852	Negative
Psmc3	protein_coding	NONMMUT021909	LncRNA	-0.681512	0.000936571	Negative
Psmc3	protein_coding	NONMMUT021913	LncRNA	-0.659126	0.00157251	Negative
Psmc3	protein_coding	NONMMUT032513	LncRNA	-0.697396	0.000631005	Negative
Psmc3	protein_coding	NONMMUT033183	LncRNA	-0.781935	4.65017e-05	Negative
Ambra1	protein_coding	NONMMUT043111	LncRNA	0.679738	0.000977383	Positive
Ambra1	protein_coding	NONMMUT051252	LncRNA	0.604783	0.00472931	Positive
Ambra1	protein_coding	Gm20475	LncRNA	0.603429	0.00484889	Positive
Ambra1	protein_coding	NONMMUT057677	LncRNA	0.631935	0.00279808	Positive
Ambra1	protein_coding	NONMMUT065573	LncRNA	0.626977	0.00309054	Positive
Ambra1	protein_coding	NONMMUT065575	LncRNA	0.712922	0.000418569	Positive
Ambra1	protein_coding	NONMMUT074571	LncRNA	0.763085	9.09941e-05	Positive
Ambra1	protein_coding	NONMMUT022383	LncRNA	0.615019	0.0039017	Positive
Ambra1	protein_coding	NONMMUT021909	LncRNA	0.726572	0.000285412	Positive
Ambra1	protein_coding	NONMMUT021911	LncRNA	0.678492	0.00100691	Positive
Ambra1	protein_coding	NONMMUT021913	LncRNA	0.841898	3.25311e-06	Positive
Ambra1	protein_coding	NONMMUT032513	LncRNA	0.768232	7.62184e-05	Positive
Ambra1	protein_coding	NONMMUT033183	LncRNA	0.660727	0.0015174	Positive
Ambra1	protein_coding	NONMMUT034056	LncRNA	0.775246	5.94377e-05	Positive
Pex16	protein_coding	NONMMUT035976	LncRNA	-0.605214	0.00469178	Negative
Pex16	protein_coding	NONMMUT065573	LncRNA	-0.722349	0.000322064	Negative
Pex16	protein_coding	NONMMUT065575	LncRNA	-0.699905	0.000591513	Negative
Pex16	protein_coding	NONMMUT074571	LncRNA	-0.655561	0.00170127	Negative
Pex16	protein_coding	NONMMUT022383	LncRNA	-0.654134	0.00175523	Negative
Pex16	protein_coding	NONMMUT021909	LncRNA	-0.658365	0.00159928	Negative
Pex16	protein_coding	NONMMUT032513	LncRNA	-0.800947	2.20519e-05	Negative
Pex16	protein_coding	NONMMUT033183	LncRNA	-0.761593	9.57109e-05	Negative
Them7	protein_coding	NONMMUT043111	LncRNA	-0.677987	0.00101911	Negative
Them7	protein_coding	NONMMUT025371	LncRNA	0.626983	0.00309015	Positive
Them7	protein_coding	NONMMUT034056	LncRNA	-0.652086	0.00183521	Negative
Ivd	protein_coding	Gm20619	LncRNA	0.682392	0.000916874	Positive
Chp1	protein_coding	Gm20619	LncRNA	-0.71342	0.000412926	Negative
Haus2	protein_coding	Gm20475	LncRNA	-0.60609	0.00461618	Negative
Haus2	protein_coding	NONMMUT022383	LncRNA	-0.676379	0.00105876	Negative
Haus2	protein_coding	NONMMUT021913	LncRNA	-0.611977	0.00413406	Negative
Haus2	protein_coding	NONMMUT032513	LncRNA	-0.667723	0.0012952	Negative
Haus2	protein_coding	NONMMUT033183	LncRNA	-0.733504	0.000232967	Negative
Sema6d	protein_coding	NONMMUT065573	LncRNA	0.606273	0.00460052	Positive
Pank2	protein_coding	NONMMUT074571	LncRNA	0.622419	0.00338136	Positive
Pank2	protein_coding	NONMMUT021913	LncRNA	0.699019	0.000605217	Positive
Pank2	protein_coding	NONMMUT034056	LncRNA	0.620602	0.00350343	Positive
Dstn	protein_coding	Gm20619	LncRNA	-0.647931	0.00200681	Negative
Sec23b	protein_coding	Gm20619	LncRNA	-0.62044	0.00351446	Negative
Dtd1	protein_coding	NONMMUT043111	LncRNA	-0.624891	0.0032209	Negative
Dtd1	protein_coding	NONMMUT065573	LncRNA	-0.685457	0.000850961	Negative
Dtd1	protein_coding	NONMMUT074571	LncRNA	-0.638379	0.00245278	Negative
Dtd1	protein_coding	NONMMUT021913	LncRNA	-0.643462	0.00220618	Negative
Dtd1	protein_coding	NONMMUT034056	LncRNA	-0.603233	0.0048664	Negative
Srxn1	protein_coding	Gm20619	LncRNA	-0.671237	0.00119436	Negative
Id1	protein_coding	E230001N04Rik	LncRNA	0.676983	0.00104371	Positive
Mapre1	protein_coding	Gm20619	LncRNA	-0.722377	0.000321809	Negative
Myh7b	protein_coding	Gm20619	LncRNA	0.807176	1.69735e-05	Positive
Ctnnbl1	protein_coding	E230001N04Rik	LncRNA	0.643147	0.00222085	Positive
Srsf6	protein_coding	NONMMUT065573	LncRNA	0.626713	0.0031068	Positive
Srsf6	protein_coding	NONMMUT032513	LncRNA	0.607551	0.00449244	Positive
Srsf6	protein_coding	NONMMUT033183	LncRNA	0.626391	0.00312671	Positive
Rnf114	protein_coding	NONMMUT021911	LncRNA	-0.608428	0.00441945	Negative
Rnf114	protein_coding	NONMMUT021913	LncRNA	-0.661173	0.00150232	Negative
Rbm38	protein_coding	Gm20619	LncRNA	0.661931	0.00147702	Positive
Rbm38	protein_coding	H2-Q5	LncRNA	-0.638118	0.00246604	Negative
Fam188a	protein_coding	Gm20619	LncRNA	-0.696804	0.000640644	Negative
Cubn	protein_coding	Gm20619	LncRNA	0.609376	0.00434161	Positive
Abi1	protein_coding	Gm20619	LncRNA	-0.81042	1.4756e-05	Negative
Mrpl41	protein_coding	NONMMUT035976	LncRNA	-0.605598	0.00465849	Negative
Mrpl41	protein_coding	NONMMUT032513	LncRNA	-0.651546	0.0018568	Negative
Mrpl41	protein_coding	NONMMUT033183	LncRNA	-0.602734	0.00491125	Negative
Rabl6	protein_coding	Gm20619	LncRNA	0.605317	0.00468281	Positive
Inpp5e	protein_coding	Gm20619	LncRNA	0.634733	0.0026435	Positive
Ccbl1	protein_coding	Gm20619	LncRNA	0.657438	0.00163242	Positive
Ccbl1	protein_coding	NONMMUT021913	LncRNA	-0.627043	0.00308647	Negative
Fnbp1	protein_coding	NONMMUT065573	LncRNA	0.611759	0.00415114	Positive
Fnbp1	protein_coding	NONMMUT070681	LncRNA	0.622708	0.00336225	Positive
Fnbp1	protein_coding	NONMMUT022383	LncRNA	0.688534	0.000788875	Positive
Fnbp1	protein_coding	NONMMUT021909	LncRNA	0.653019	0.00179842	Positive
Fnbp1	protein_coding	NONMMUT032513	LncRNA	0.704131	0.000529726	Positive
Fnbp1	protein_coding	NONMMUT033183	LncRNA	0.786114	3.97202e-05	Positive
Lcn2	protein_coding	Gm20619	LncRNA	-0.613096	0.00404726	Negative
Ralgps1	protein_coding	Gm20619	LncRNA	0.611732	0.0041532	Positive
Ralgps1	protein_coding	NONMMUT033183	LncRNA	0.626359	0.00312868	Positive
Mvb12b	protein_coding	NONMMUT065573	LncRNA	0.696257	0.000649657	Positive
Mvb12b	protein_coding	NONMMUT065575	LncRNA	0.611979	0.0041339	Positive
Mvb12b	protein_coding	NONMMUT074571	LncRNA	0.713192	0.000415502	Positive
Mvb12b	protein_coding	NONMMUT021909	LncRNA	0.624031	0.00327599	Positive
Mvb12b	protein_coding	NONMMUT021913	LncRNA	0.709614	0.000457818	Positive
Mvb12b	protein_coding	NONMMUT032513	LncRNA	0.773458	6.33798e-05	Positive
Mvb12b	protein_coding	NONMMUT033183	LncRNA	0.636496	0.00254981	Positive
Ggta1	protein_coding	Gm20619	LncRNA	-0.612923	0.0040606	Negative
Psmb7	protein_coding	NONMMUT065573	LncRNA	-0.708192	0.000475615	Negative
Psmb7	protein_coding	NONMMUT065575	LncRNA	-0.636072	0.00257209	Negative
Psmb7	protein_coding	NONMMUT070681	LncRNA	-0.637384	0.00250366	Negative
Psmb7	protein_coding	NONMMUT074571	LncRNA	-0.622642	0.00336662	Negative
Psmb7	protein_coding	NONMMUT021909	LncRNA	-0.658617	0.00159036	Negative
Psmb7	protein_coding	NONMMUT032513	LncRNA	-0.713169	0.000415765	Negative
Psmb7	protein_coding	NONMMUT033183	LncRNA	-0.68219	0.000921352	Negative
Nmi	protein_coding	H2-Q5	LncRNA	0.805154	1.84974e-05	Positive
Acvr1	protein_coding	Gm20619	LncRNA	-0.601305	0.00504151	Negative
Acvr1	protein_coding	NONMMUT034056	LncRNA	0.645526	0.00211216	Positive
Grb14	protein_coding	Gm20619	LncRNA	0.729663	0.000260908	Positive
Stk39	protein_coding	Gm20619	LncRNA	0.777784	5.42056e-05	Positive
Ctnnd1	protein_coding	Gm20619	LncRNA	-0.732473	0.000240203	Negative
Olfr1217	protein_coding	Gm20619	LncRNA	0.690296	0.00075506	Positive
Olfr1239	protein_coding	E230001N04Rik	LncRNA	0.651821	0.00184576	Positive
Atg13	protein_coding	Gm20619	LncRNA	-0.666883	0.00132035	Negative
Ttc17	protein_coding	NONMMUT035976	LncRNA	0.622292	0.00338973	Positive
Ttc17	protein_coding	NONMMUT070681	LncRNA	0.741698	0.000181799	Positive
Ttc17	protein_coding	NONMMUT033183	LncRNA	0.608051	0.00445071	Positive
Ttc17	protein_coding	H2-Q5	LncRNA	-0.711341	0.000436954	Negative
Ldlrad3	protein_coding	NONMMUT051252	LncRNA	0.609254	0.0043516	Positive
Ldlrad3	protein_coding	NONMMUT021913	LncRNA	0.656941	0.00165044	Positive
Cd44	protein_coding	Gm20619	LncRNA	-0.850654	2.01478e-06	Negative
Slc30a4	protein_coding	Gm20619	LncRNA	-0.634887	0.00263518	Negative
Gm10762	protein_coding	NONMMUT035976	LncRNA	-0.617279	0.00373619	Negative
Gm10762	protein_coding	NONMMUT043111	LncRNA	-0.621501	0.00344258	Negative
Gm10762	protein_coding	Gm20619	LncRNA	0.70322	0.00054257	Positive
Gm10762	protein_coding	NONMMUT057677	LncRNA	-0.689537	0.00076947	Negative
Gm10762	protein_coding	NONMMUT021909	LncRNA	-0.655428	0.00170627	Negative
Gm10762	protein_coding	NONMMUT021911	LncRNA	-0.601605	0.00501387	Negative
Gm10762	protein_coding	NONMMUT021913	LncRNA	-0.653087	0.00179573	Negative
Gm10762	protein_coding	NONMMUT034056	LncRNA	-0.704635	0.000522749	Negative
Jag1	protein_coding	Gm20619	LncRNA	-0.824315	7.85147e-06	Negative
Jag1	protein_coding	NONMMUT034056	LncRNA	0.664196	0.00140353	Positive
Ncoa6	protein_coding	NONMMUT035976	LncRNA	0.734428	0.000226645	Positive
Ncoa6	protein_coding	NONMMUT043111	LncRNA	0.744155	0.000168475	Positive
Ncoa6	protein_coding	NONMMUT057677	LncRNA	0.65699	0.00164865	Positive
Ncoa6	protein_coding	NONMMUT065573	LncRNA	0.869681	6.3552e-07	Positive
Ncoa6	protein_coding	NONMMUT065575	LncRNA	0.751486	0.000133563	Positive
Ncoa6	protein_coding	NONMMUT070681	LncRNA	0.758797	0.00010512	Positive
Ncoa6	protein_coding	NONMMUT074571	LncRNA	0.669542	0.00124215	Positive
Ncoa6	protein_coding	NONMMUT022383	LncRNA	0.711773	0.00043187	Positive
Ncoa6	protein_coding	NONMMUT021909	LncRNA	0.79924	2.36539e-05	Positive
Ncoa6	protein_coding	NONMMUT021913	LncRNA	0.6497	0.0019322	Positive
Ncoa6	protein_coding	NONMMUT032513	LncRNA	0.759531	0.000102576	Positive
Ncoa6	protein_coding	NONMMUT033183	LncRNA	0.732233	0.000241918	Positive
Zmynd8	protein_coding	H2-Q5	LncRNA	-0.637879	0.00247822	Negative
Arfrp1	protein_coding	Gm20619	LncRNA	0.69056	0.00075012	Positive
Nup188	protein_coding	NONMMUT051252	LncRNA	0.639059	0.00241852	Positive
Ak1	protein_coding	Gm20619	LncRNA	0.796286	2.6666e-05	Positive
Zc2hc1a	protein_coding	Gm20619	LncRNA	-0.626294	0.00313273	Negative
Prkci	protein_coding	Gm20619	LncRNA	-0.698835	0.000608088	Negative
Prkci	protein_coding	NONMMUT021913	LncRNA	0.682654	0.000911067	Positive
Prkci	protein_coding	NONMMUT034056	LncRNA	0.733113	0.000235694	Positive
Spata5	protein_coding	E230001N04Rik	LncRNA	-0.784256	4.26217e-05	Negative
Intu	protein_coding	Gm20619	LncRNA	0.83833	3.92232e-06	Positive
Proser1	protein_coding	NONMMUT065573	LncRNA	0.600089	0.00515461	Positive
Proser1	protein_coding	NONMMUT032513	LncRNA	0.608096	0.00444692	Positive
Alg5	protein_coding	Gm20619	LncRNA	-0.799014	2.3874e-05	Negative
Dclk1	protein_coding	NONMMUT043111	LncRNA	0.659329	0.00156542	Positive
Dclk1	protein_coding	NONMMUT051252	LncRNA	0.73056	0.000254136	Positive
Dclk1	protein_coding	NONMMUT065573	LncRNA	0.625638	0.0031737	Positive
Dclk1	protein_coding	NONMMUT065575	LncRNA	0.813509	1.28821e-05	Positive
Dclk1	protein_coding	NONMMUT074571	LncRNA	0.801252	2.17756e-05	Positive
Dclk1	protein_coding	NONMMUT022383	LncRNA	0.623798	0.00329107	Positive
Dclk1	protein_coding	NONMMUT021909	LncRNA	0.669783	0.00123524	Positive
Dclk1	protein_coding	NONMMUT021911	LncRNA	0.668032	0.00128606	Positive
Dclk1	protein_coding	NONMMUT021913	LncRNA	0.865396	8.36572e-07	Positive
Dclk1	protein_coding	NONMMUT032513	LncRNA	0.76746	7.82944e-05	Positive
Dclk1	protein_coding	NONMMUT033183	LncRNA	0.640755	0.00233479	Positive
Dclk1	protein_coding	NONMMUT034056	LncRNA	0.753855	0.000123699	Positive
P2ry1	protein_coding	Gm20619	LncRNA	0.693681	0.00069356	Positive
Nmd3	protein_coding	E230001N04Rik	LncRNA	-0.605729	0.00464716	Negative
Cd5l	protein_coding	Gm20619	LncRNA	-0.643467	0.00220593	Negative
Dennd4b	protein_coding	Gm20619	LncRNA	0.611568	0.00416612	Positive
Tdrkh	protein_coding	NONMMUT021913	LncRNA	-0.655425	0.00170636	Negative
Mrpl9	protein_coding	NONMMUT065575	LncRNA	-0.613893	0.0039864	Negative
Mrpl9	protein_coding	NONMMUT074571	LncRNA	-0.687277	0.000813759	Negative
Mrpl9	protein_coding	NONMMUT021913	LncRNA	-0.70843	0.000472601	Negative
Mrpl9	protein_coding	NONMMUT032513	LncRNA	-0.636504	0.00254936	Negative
Mrpl9	protein_coding	NONMMUT034056	LncRNA	-0.654998	0.00172242	Negative
Pogz	protein_coding	NONMMUT032513	LncRNA	0.650053	0.00191755	Positive
Tmod4	protein_coding	Gm20619	LncRNA	0.827476	6.75002e-06	Positive
Tmod4	protein_coding	NONMMUT021909	LncRNA	-0.615151	0.00389187	Negative
Tmod4	protein_coding	NONMMUT021911	LncRNA	-0.600011	0.0051619	Negative
Tmod4	protein_coding	NONMMUT021913	LncRNA	-0.678768	0.00100032	Negative
Tmod4	protein_coding	NONMMUT034056	LncRNA	-0.640159	0.00236396	Negative
Cers2	protein_coding	Gm20619	LncRNA	-0.804803	1.87732e-05	Negative
Hfe2	protein_coding	Gm20619	LncRNA	0.634963	0.00263112	Positive
Rnf115	protein_coding	Gm20619	LncRNA	-0.714979	0.000395645	Negative
Rhoc	protein_coding	Gm20619	LncRNA	-0.732724	0.000238425	Negative
Slc25a24	protein_coding	Gm20619	LncRNA	-0.844145	2.88477e-06	Negative
Gclm	protein_coding	Gm20619	LncRNA	-0.72574	0.000292341	Negative
Gclm	protein_coding	H2-Q5	LncRNA	0.637413	0.00250218	Positive
Pla2g12a	protein_coding	NONMMUT065573	LncRNA	-0.60617	0.00460937	Negative
Pla2g12a	protein_coding	NONMMUT070681	LncRNA	-0.635902	0.00258106	Negative
Pla2g12a	protein_coding	NONMMUT022383	LncRNA	-0.753537	0.000124986	Negative
Pla2g12a	protein_coding	NONMMUT021909	LncRNA	-0.641478	0.00229983	Negative
Pla2g12a	protein_coding	NONMMUT032513	LncRNA	-0.709174	0.000463265	Negative
Pla2g12a	protein_coding	NONMMUT033183	LncRNA	-0.806126	1.77508e-05	Negative
Casp6	protein_coding	NONMMUT032513	LncRNA	-0.683021	0.000902994	Negative
Casp6	protein_coding	NONMMUT033183	LncRNA	-0.642066	0.00227173	Negative
Manba	protein_coding	NONMMUT033183	LncRNA	0.618585	0.00364323	Positive
Slc39a8	protein_coding	NONMMUT033183	LncRNA	-0.613472	0.00401849	Negative
Adh5	protein_coding	NONMMUT051252	LncRNA	-0.651628	0.00185349	Negative
Adh5	protein_coding	NONMMUT065573	LncRNA	-0.601428	0.00503014	Negative
Adh5	protein_coding	NONMMUT065575	LncRNA	-0.630764	0.00286498	Negative
Adh5	protein_coding	NONMMUT074571	LncRNA	-0.716185	0.000382711	Negative
Adh5	protein_coding	NONMMUT021913	LncRNA	-0.707159	0.00048891	Negative
Adh5	protein_coding	NONMMUT032513	LncRNA	-0.66876	0.00126471	Negative
Ccbl2	protein_coding	NONMMUT074571	LncRNA	-0.631194	0.00284024	Negative
Ccbl2	protein_coding	NONMMUT021911	LncRNA	-0.637813	0.00248164	Negative
Ccbl2	protein_coding	NONMMUT021913	LncRNA	-0.742854	0.000175422	Negative
Ccbl2	protein_coding	NONMMUT034056	LncRNA	-0.615452	0.00386953	Negative
Hps3	protein_coding	Gm20619	LncRNA	-0.727708	0.000276191	Negative
Trpc3	protein_coding	Gm20619	LncRNA	0.672203	0.00116782	Positive
Nudt6	protein_coding	Gm20619	LncRNA	0.617617	0.00371197	Positive
Pdcd10	protein_coding	Gm20619	LncRNA	-0.746591	0.000156096	Negative
Dap3	protein_coding	NONMMUT021911	LncRNA	-0.688345	0.00079256	Negative
Dap3	protein_coding	NONMMUT021913	LncRNA	-0.762884	9.16183e-05	Negative
Dap3	protein_coding	NONMMUT034056	LncRNA	-0.617106	0.00374861	Negative
Psmd4	protein_coding	NONMMUT065573	LncRNA	-0.688061	0.00079816	Negative
Psmd4	protein_coding	NONMMUT033183	LncRNA	-0.741277	0.000184172	Negative
Plekho1	protein_coding	Gm20619	LncRNA	-0.703164	0.000543363	Negative
Hist2h3c2	protein_coding	E230001N04Rik	LncRNA	0.643555	0.00220185	Positive
Capza1	protein_coding	Gm20619	LncRNA	-0.785533	4.06093e-05	Negative
Cept1	protein_coding	Gm20619	LncRNA	-0.728712	0.000268246	Negative
Gnai3	protein_coding	Gm20619	LncRNA	-0.667587	0.00129925	Negative
Stxbp3a	protein_coding	Gm20619	LncRNA	-0.618182	0.00367173	Negative
S1pr1	protein_coding	E230001N04Rik	LncRNA	0.678874	0.000997794	Positive
Egf	protein_coding	NONMMUT021913	LncRNA	-0.667792	0.00129314	Negative
Sec24b	protein_coding	NONMMUT021913	LncRNA	0.643286	0.00221435	Positive
Sec24b	protein_coding	NONMMUT034056	LncRNA	0.632639	0.00275847	Positive
Sgms2	protein_coding	Gm20619	LncRNA	-0.710826	0.000443093	Negative
Aimp1	protein_coding	NONMMUT035976	LncRNA	-0.633677	0.00270098	Negative
Aimp1	protein_coding	NONMMUT065573	LncRNA	-0.634007	0.0026829	Negative
Aimp1	protein_coding	NONMMUT065575	LncRNA	-0.636718	0.00253818	Negative
Aimp1	protein_coding	NONMMUT070681	LncRNA	-0.624716	0.00323208	Negative
Aimp1	protein_coding	NONMMUT074571	LncRNA	-0.651088	0.00187527	Negative
Aimp1	protein_coding	NONMMUT022383	LncRNA	-0.624306	0.00325832	Negative
Aimp1	protein_coding	NONMMUT021909	LncRNA	-0.672233	0.00116699	Negative
Aimp1	protein_coding	NONMMUT021913	LncRNA	-0.705047	0.000517084	Negative
Aimp1	protein_coding	NONMMUT032513	LncRNA	-0.664995	0.00137832	Negative
Aimp1	protein_coding	NONMMUT033183	LncRNA	-0.740663	0.000187678	Negative
Pdlim5	protein_coding	Gm20619	LncRNA	-0.642951	0.00223001	Negative
Lmo4	protein_coding	NONMMUT051252	LncRNA	0.604077	0.00479135	Positive
Lmo4	protein_coding	NONMMUT034056	LncRNA	0.674905	0.00109622	Positive
Tyw3	protein_coding	E230001N04Rik	LncRNA	-0.643024	0.00222658	Negative
Tnni3k	protein_coding	Gm20619	LncRNA	0.794938	2.81481e-05	Positive
Fgf2	protein_coding	Gm20619	LncRNA	-0.659193	0.00157016	Negative
Hist2h3c1	protein_coding	E230001N04Rik	LncRNA	0.729812	0.00025977	Positive
Arfip1	protein_coding	Gm20619	LncRNA	-0.690018	0.00076032	Negative
Hiat1	protein_coding	Gm20619	LncRNA	-0.622141	0.0033998	Negative
Runx1t1	protein_coding	NONMMUT065573	LncRNA	0.6116	0.00416361	Positive
Mmp16	protein_coding	NONMMUT043111	LncRNA	0.63091	0.00285656	Positive
Mmp16	protein_coding	NONMMUT051252	LncRNA	0.745115	0.000163501	Positive
Mmp16	protein_coding	NONMMUT057677	LncRNA	0.612813	0.00406904	Positive
Mmp16	protein_coding	NONMMUT065575	LncRNA	0.764251	8.7448e-05	Positive
Mmp16	protein_coding	NONMMUT074571	LncRNA	0.748492	0.000146986	Positive
Mmp16	protein_coding	NONMMUT022383	LncRNA	0.731285	0.000248778	Positive
Mmp16	protein_coding	NONMMUT021909	LncRNA	0.618553	0.00364547	Positive
Mmp16	protein_coding	NONMMUT021913	LncRNA	0.71914	0.000352518	Positive
Mmp16	protein_coding	NONMMUT032513	LncRNA	0.816217	1.14129e-05	Positive
Mmp16	protein_coding	NONMMUT033183	LncRNA	0.697591	0.000627851	Positive
Mmp16	protein_coding	NONMMUT034056	LncRNA	0.65198	0.00183943	Positive
Akirin2	protein_coding	NONMMUT065573	LncRNA	0.6157	0.0038512	Positive
Creb3	protein_coding	Gm20619	LncRNA	-0.682891	0.000905851	Negative
Nipsnap3b	protein_coding	Gm20619	LncRNA	-0.75675	0.000112501	Negative
Tlr4	protein_coding	Gm20619	LncRNA	-0.632864	0.00274594	Negative
Inadl	protein_coding	Gm20619	LncRNA	0.780908	4.83144e-05	Positive
Inadl	protein_coding	NONMMUT021913	LncRNA	-0.646205	0.00208194	Negative
Inadl	protein_coding	NONMMUT034056	LncRNA	-0.63565	0.00259442	Negative
Ak4	protein_coding	Gm20619	LncRNA	0.900297	6.40761e-08	Positive
Dhcr24	protein_coding	NONMMUT051252	LncRNA	0.680531	0.000958943	Positive
Dhcr24	protein_coding	NONMMUT021913	LncRNA	0.617789	0.00369968	Positive
Lrp8	protein_coding	Gm20619	LncRNA	-0.666697	0.00132597	Negative
Ttc39a	protein_coding	Gm20619	LncRNA	0.711348	0.000436877	Positive
Faf1	protein_coding	NONMMUT043111	LncRNA	-0.604977	0.00471233	Negative
Faf1	protein_coding	NONMMUT051252	LncRNA	-0.765806	8.29033e-05	Negative
Faf1	protein_coding	NONMMUT065573	LncRNA	-0.716146	0.000383118	Negative
Faf1	protein_coding	NONMMUT065575	LncRNA	-0.761196	9.70001e-05	Negative
Faf1	protein_coding	NONMMUT074571	LncRNA	-0.69974	0.000594049	Negative
Faf1	protein_coding	NONMMUT022383	LncRNA	-0.755991	0.000115352	Negative
Faf1	protein_coding	NONMMUT021909	LncRNA	-0.743441	0.000172258	Negative
Faf1	protein_coding	NONMMUT021913	LncRNA	-0.691797	0.000727252	Negative
Faf1	protein_coding	NONMMUT032513	LncRNA	-0.711133	0.000439424	Negative
Faf1	protein_coding	NONMMUT033183	LncRNA	-0.712393	0.000424648	Negative
Nt5c1a	protein_coding	Gm20619	LncRNA	0.79613	2.68348e-05	Positive
Pabpc4	protein_coding	NONMMUT051252	LncRNA	-0.65358	0.00177657	Negative
Pabpc4	protein_coding	Gm20619	LncRNA	0.734999	0.000222809	Positive
Pabpc4	protein_coding	NONMMUT021913	LncRNA	-0.604067	0.00479221	Negative
Slc9a1	protein_coding	NONMMUT074571	LncRNA	0.692242	0.000719164	Positive
Slc9a1	protein_coding	NONMMUT021913	LncRNA	0.731448	0.000247582	Positive
Slc9a1	protein_coding	NONMMUT032513	LncRNA	0.604295	0.00477211	Positive
Slc9a1	protein_coding	NONMMUT034056	LncRNA	0.635824	0.00258515	Positive
Syf2	protein_coding	NONMMUT065573	LncRNA	-0.67906	0.00099336	Negative
Syf2	protein_coding	NONMMUT021909	LncRNA	-0.601435	0.00502955	Negative
Syf2	protein_coding	NONMMUT032513	LncRNA	-0.647755	0.00201437	Negative
Syf2	protein_coding	NONMMUT033183	LncRNA	-0.6822	0.000921135	Negative
Syf2	protein_coding	H2-Q5	LncRNA	0.613401	0.00402392	Positive
Asap3	protein_coding	Gm20475	LncRNA	0.639996	0.00237194	Positive
Asap3	protein_coding	NONMMUT065575	LncRNA	0.681316	0.000941011	Positive
Asap3	protein_coding	NONMMUT022383	LncRNA	0.71799	0.000364018	Positive
Asap3	protein_coding	NONMMUT021913	LncRNA	0.609801	0.00430712	Positive
Asap3	protein_coding	NONMMUT032513	LncRNA	0.648437	0.00198523	Positive
Asap3	protein_coding	NONMMUT033183	LncRNA	0.770637	7.00571e-05	Positive
Tcea3	protein_coding	Gm20619	LncRNA	0.793569	2.97238e-05	Positive
Ece1	protein_coding	Gm20619	LncRNA	-0.628524	0.00299663	Negative
Pla2g2d	protein_coding	NONMMUT057677	LncRNA	-0.639839	0.00237969	Negative
Pla2g2d	protein_coding	NONMMUT070681	LncRNA	-0.608021	0.00445313	Negative
Pla2g2d	protein_coding	NONMMUT021911	LncRNA	-0.692581	0.000713073	Negative
Arhgef19	protein_coding	Gm20619	LncRNA	0.62477	0.00322861	Positive
Epha2	protein_coding	E230001N04Rik	LncRNA	0.720206	0.000342147	Positive
Gm13139	protein_coding	NONMMUT035976	LncRNA	0.748272	0.000148017	Positive
Gm13139	protein_coding	NONMMUT043111	LncRNA	0.645067	0.00213275	Positive
Gm13139	protein_coding	NONMMUT065573	LncRNA	0.73278	0.000238027	Positive
Gm13139	protein_coding	NONMMUT065575	LncRNA	0.607563	0.00449139	Positive
Gm13139	protein_coding	NONMMUT070681	LncRNA	0.776194	5.74341e-05	Positive
Gm13139	protein_coding	NONMMUT022383	LncRNA	0.683183	0.000899464	Positive
Gm13139	protein_coding	NONMMUT021909	LncRNA	0.773028	6.43611e-05	Positive
Gm13139	protein_coding	NONMMUT032513	LncRNA	0.7408	0.00018689	Positive
Gm13139	protein_coding	NONMMUT033183	LncRNA	0.757665	0.000109148	Positive
Gpr157	protein_coding	Gm20619	LncRNA	0.687088	0.00081756	Positive
Rere	protein_coding	E230001N04Rik	LncRNA	0.617486	0.00372134	Positive
Errfi1	protein_coding	E230001N04Rik	LncRNA	0.71723	0.000371798	Positive
Perm1	protein_coding	Gm20619	LncRNA	0.821381	9.00993e-06	Positive
Nsmaf	protein_coding	Gm20619	LncRNA	0.623713	0.00329652	Positive
B4galt1	protein_coding	Gm20619	LncRNA	-0.608388	0.00442273	Negative
B4galt1	protein_coding	NONMMUT074571	LncRNA	0.619173	0.00360201	Positive
B4galt1	protein_coding	NONMMUT021913	LncRNA	0.606239	0.00460344	Positive
Aqp7	protein_coding	NONMMUT051252	LncRNA	-0.605958	0.00462747	Negative
Aqp7	protein_coding	NONMMUT057677	LncRNA	-0.642769	0.00223855	Negative
Aqp7	protein_coding	NONMMUT065575	LncRNA	-0.674601	0.0011041	Negative
Aqp7	protein_coding	NONMMUT074571	LncRNA	-0.642816	0.00223633	Negative
Aqp7	protein_coding	NONMMUT022383	LncRNA	-0.705491	0.000511049	Negative
Aqp7	protein_coding	NONMMUT021913	LncRNA	-0.630094	0.00290385	Negative
Aqp7	protein_coding	NONMMUT032513	LncRNA	-0.68238	0.000917145	Negative
Aqp7	protein_coding	NONMMUT033183	LncRNA	-0.699234	0.000601855	Negative
Sigmar1	protein_coding	Gm20619	LncRNA	-0.768661	7.50865e-05	Negative
Pigo	protein_coding	Gm20619	LncRNA	0.626563	0.00311603	Positive
Rnf38	protein_coding	NONMMUT032513	LncRNA	0.637274	0.00250932	Positive
Rnf38	protein_coding	NONMMUT034056	LncRNA	0.621157	0.00346577	Positive
Txn1	protein_coding	Gm20619	LncRNA	-0.611094	0.00420354	Negative
Lpar1	protein_coding	NONMMUT051252	LncRNA	0.688795	0.000783784	Positive
Lpar1	protein_coding	NONMMUT057677	LncRNA	0.616934	0.0037611	Positive
Lpar1	protein_coding	NONMMUT065575	LncRNA	0.624809	0.00322612	Positive
Lpar1	protein_coding	NONMMUT074571	LncRNA	0.663663	0.00142052	Positive
Lpar1	protein_coding	NONMMUT021913	LncRNA	0.764946	8.53916e-05	Positive
Lpar1	protein_coding	NONMMUT032513	LncRNA	0.657173	0.00164199	Positive
Ptbp3	protein_coding	Gm20619	LncRNA	-0.754971	0.000119276	Negative
Whrn	protein_coding	Gm20619	LncRNA	0.824073	7.94188e-06	Positive
Ifnab	protein_coding	H2-Q5	LncRNA	-0.643217	0.00221759	Negative
Prpf38a	protein_coding	NONMMUT070681	LncRNA	-0.605837	0.00463788	Negative
Prpf38a	protein_coding	H2-Q5	LncRNA	0.648829	0.00196862	Positive
Osbpl9	protein_coding	Gm20619	LncRNA	-0.669366	0.00124718	Negative
Cmpk1	protein_coding	Gm20619	LncRNA	-0.711125	0.000439523	Negative
Ipo13	protein_coding	Gm20619	LncRNA	0.788322	3.64957e-05	Positive
St3gal3	protein_coding	Gm20619	LncRNA	0.616683	0.00377925	Positive
Ppcs	protein_coding	Gm20475	LncRNA	-0.608552	0.00440921	Negative
Ppcs	protein_coding	NONMMUT065573	LncRNA	-0.601533	0.00502056	Negative
Ppcs	protein_coding	NONMMUT033183	LncRNA	-0.645572	0.00211009	Negative
Akirin1	protein_coding	Gm20619	LncRNA	-0.758043	0.000107789	Negative
Zmym1	protein_coding	Gm20619	LncRNA	-0.603748	0.00482052	Negative
Khdrbs1	protein_coding	NONMMUT065573	LncRNA	0.670366	0.0012187	Positive
Khdrbs1	protein_coding	NONMMUT065575	LncRNA	0.70519	0.000515137	Positive
Khdrbs1	protein_coding	NONMMUT074571	LncRNA	0.729707	0.000260566	Positive
Khdrbs1	protein_coding	NONMMUT021909	LncRNA	0.656746	0.00165751	Positive
Khdrbs1	protein_coding	NONMMUT021913	LncRNA	0.667834	0.00129191	Positive
Khdrbs1	protein_coding	NONMMUT032513	LncRNA	0.64095	0.00232534	Positive
Tinagl1	protein_coding	E230001N04Rik	LncRNA	0.654709	0.00173334	Positive
Nudc	protein_coding	NONMMUT035976	LncRNA	-0.626785	0.00310231	Negative
Nudc	protein_coding	NONMMUT065573	LncRNA	-0.785177	4.11619e-05	Negative
Nudc	protein_coding	NONMMUT022383	LncRNA	-0.668877	0.00126132	Negative
Nudc	protein_coding	NONMMUT021909	LncRNA	-0.67158	0.00118488	Negative
Nudc	protein_coding	NONMMUT032513	LncRNA	-0.66304	0.00144062	Negative
Nudc	protein_coding	NONMMUT033183	LncRNA	-0.735783	0.000217633	Negative
Arid1a	protein_coding	NONMMUT065573	LncRNA	0.619524	0.00357759	Positive
Arid1a	protein_coding	NONMMUT074571	LncRNA	0.665163	0.00137308	Positive
Arid1a	protein_coding	NONMMUT021913	LncRNA	0.66638	0.00133558	Positive
Arid1a	protein_coding	NONMMUT032513	LncRNA	0.625325	0.00319341	Positive
Arid1a	protein_coding	NONMMUT034056	LncRNA	0.613657	0.00400432	Positive
Extl1	protein_coding	Gm20619	LncRNA	0.706806	0.000493528	Positive
Srrm1	protein_coding	NONMMUT035976	LncRNA	0.606833	0.00455293	Positive
Srrm1	protein_coding	NONMMUT065573	LncRNA	0.755509	0.00011719	Positive
Srrm1	protein_coding	NONMMUT070681	LncRNA	0.696029	0.000653439	Positive
Srrm1	protein_coding	NONMMUT074571	LncRNA	0.639279	0.00240753	Positive
Srrm1	protein_coding	NONMMUT022383	LncRNA	0.638226	0.00246054	Positive
Srrm1	protein_coding	NONMMUT021909	LncRNA	0.655204	0.00171466	Positive
Srrm1	protein_coding	NONMMUT032513	LncRNA	0.749853	0.000140746	Positive
Srrm1	protein_coding	NONMMUT033183	LncRNA	0.700461	0.00058305	Positive
Srrm1	protein_coding	H2-Q5	LncRNA	-0.743272	0.000173165	Negative
Pla2g5	protein_coding	Gm20619	LncRNA	0.789622	3.47041e-05	Positive
Otud3	protein_coding	NONMMUT051252	LncRNA	-0.705546	0.00051031	Negative
Otud3	protein_coding	NONMMUT065573	LncRNA	-0.680141	0.000967976	Negative
Otud3	protein_coding	NONMMUT065575	LncRNA	-0.780017	4.99348e-05	Negative
Otud3	protein_coding	NONMMUT070681	LncRNA	-0.612861	0.00406534	Negative
Otud3	protein_coding	NONMMUT074571	LncRNA	-0.608258	0.00443353	Negative
Otud3	protein_coding	NONMMUT022383	LncRNA	-0.703079	0.000544578	Negative
Otud3	protein_coding	NONMMUT021909	LncRNA	-0.628208	0.00301561	Negative
Otud3	protein_coding	NONMMUT032513	LncRNA	-0.658082	0.00160932	Negative
Otud3	protein_coding	NONMMUT033183	LncRNA	-0.670289	0.00122089	Negative
Otud3	protein_coding	NONMMUT034056	LncRNA	-0.692194	0.000720035	Negative
Fblim1	protein_coding	Gm20619	LncRNA	0.639899	0.00237672	Positive
Gm13101	protein_coding	Gm20619	LncRNA	0.614883	0.00391185	Positive
Mfn2	protein_coding	Gm20619	LncRNA	0.794605	2.85245e-05	Positive
Pgd	protein_coding	Gm20619	LncRNA	-0.754091	0.000122752	Negative
Rnf207	protein_coding	Gm20619	LncRNA	0.677184	0.00103876	Positive
Nfia	protein_coding	NONMMUT065573	LncRNA	0.604188	0.00478152	Positive
Nfia	protein_coding	NONMMUT032513	LncRNA	0.704955	0.000518349	Positive
Nfia	protein_coding	NONMMUT033183	LncRNA	0.621806	0.00342211	Positive
Aldh4a1	protein_coding	Gm20619	LncRNA	0.678744	0.00100087	Positive
Aldh4a1	protein_coding	NONMMUT021913	LncRNA	-0.628628	0.00299046	Negative
Sri	protein_coding	Gm20619	LncRNA	-0.759367	0.00010314	Negative
Abcb1b	protein_coding	Gm20619	LncRNA	-0.609688	0.00431627	Negative
Magi2	protein_coding	Gm20619	LncRNA	0.8241	7.93174e-06	Positive
Fgl2	protein_coding	Gm20619	LncRNA	-0.638239	0.00245988	Negative
Psmc2	protein_coding	NONMMUT065573	LncRNA	-0.711654	0.000433262	Negative
Psmc2	protein_coding	NONMMUT021913	LncRNA	-0.600706	0.00509691	Negative
Psmc2	protein_coding	NONMMUT032513	LncRNA	-0.655064	0.00171993	Negative
Abcb8	protein_coding	Gm20619	LncRNA	0.631303	0.00283401	Positive
Actr3b	protein_coding	Gm20619	LncRNA	0.850312	2.05401e-06	Positive
Rbm33	protein_coding	NONMMUT065573	LncRNA	0.621781	0.00342377	Positive
Nom1	protein_coding	H2-Q5	LncRNA	0.634983	0.00263001	Positive
Khk	protein_coding	NONMMUT065573	LncRNA	-0.649428	0.0019435	Negative
Khk	protein_coding	NONMMUT074571	LncRNA	-0.605908	0.00463184	Negative
Khk	protein_coding	NONMMUT021909	LncRNA	-0.643862	0.00218768	Negative
Khk	protein_coding	NONMMUT021913	LncRNA	-0.660075	0.00153963	Negative
Khk	protein_coding	NONMMUT032513	LncRNA	-0.768408	7.57523e-05	Negative
Khk	protein_coding	NONMMUT033183	LncRNA	-0.709329	0.000461335	Negative
Nrbp1	protein_coding	NONMMUT070681	LncRNA	-0.608154	0.00444213	Negative
Nrbp1	protein_coding	NONMMUT033183	LncRNA	-0.676642	0.00105218	Negative
Nrbp1	protein_coding	H2-Q5	LncRNA	0.600747	0.00509315	Positive
Rnf4	protein_coding	Gm20619	LncRNA	-0.806405	1.75414e-05	Negative
Grpel1	protein_coding	NONMMUT065573	LncRNA	-0.738852	0.000198352	Negative
Grpel1	protein_coding	NONMMUT070681	LncRNA	-0.688121	0.000796977	Negative
Grpel1	protein_coding	NONMMUT074571	LncRNA	-0.650145	0.00191379	Negative
Grpel1	protein_coding	NONMMUT022383	LncRNA	-0.666989	0.00131715	Negative
Grpel1	protein_coding	NONMMUT021909	LncRNA	-0.696585	0.000644242	Negative
Grpel1	protein_coding	NONMMUT032513	LncRNA	-0.673325	0.00113762	Negative
Grpel1	protein_coding	NONMMUT033183	LncRNA	-0.770219	7.10951e-05	Negative
Smim20	protein_coding	Gm20619	LncRNA	0.847203	2.44204e-06	Positive
Stim2	protein_coding	NONMMUT074571	LncRNA	0.60394	0.00480345	Positive
Stim2	protein_coding	NONMMUT021913	LncRNA	0.657112	0.00164421	Positive
G6pd2	protein_coding	Gm20619	LncRNA	-0.620484	0.0035115	Negative
Klhl5	protein_coding	Gm20619	LncRNA	-0.712132	0.000427673	Negative
Fip1l1	protein_coding	NONMMUT035976	LncRNA	0.630032	0.00290744	Positive
Fip1l1	protein_coding	NONMMUT043111	LncRNA	0.619846	0.00355532	Positive
Fip1l1	protein_coding	NONMMUT065573	LncRNA	0.746431	0.000156886	Positive
Fip1l1	protein_coding	NONMMUT065575	LncRNA	0.669456	0.00124459	Positive
Fip1l1	protein_coding	NONMMUT074571	LncRNA	0.647335	0.00203251	Positive
Fip1l1	protein_coding	NONMMUT021909	LncRNA	0.705096	0.000516419	Positive
Fip1l1	protein_coding	NONMMUT021913	LncRNA	0.641157	0.0023153	Positive
Fip1l1	protein_coding	NONMMUT032513	LncRNA	0.685337	0.000853454	Positive
Fip1l1	protein_coding	NONMMUT033183	LncRNA	0.671656	0.00118277	Positive
Fip1l1	protein_coding	NONMMUT034056	LncRNA	0.621054	0.00347273	Positive
Ereg	protein_coding	Gm20619	LncRNA	-0.751954	0.000131561	Negative
Art3	protein_coding	NONMMUT032513	LncRNA	-0.604541	0.00475048	Negative
Ccng2	protein_coding	E230001N04Rik	LncRNA	0.644891	0.00214072	Positive
Anxa3	protein_coding	Gm20619	LncRNA	-0.763087	9.09875e-05	Negative
Pcgf3	protein_coding	NONMMUT043111	LncRNA	0.640741	0.00233546	Positive
Pcgf3	protein_coding	NONMMUT065573	LncRNA	0.742349	0.000178183	Positive
Pcgf3	protein_coding	NONMMUT021909	LncRNA	0.649067	0.0019586	Positive
Pcgf3	protein_coding	NONMMUT021911	LncRNA	0.648839	0.00196821	Positive
Pcgf3	protein_coding	NONMMUT021913	LncRNA	0.672514	0.00115938	Positive
Pcgf3	protein_coding	NONMMUT032513	LncRNA	0.624124	0.00326999	Positive
Idua	protein_coding	H2-Q5	LncRNA	-0.638995	0.00242175	Negative
Pitpnb	protein_coding	Gm20619	LncRNA	-0.645332	0.00212085	Negative
Tbx3	protein_coding	NONMMUT057677	LncRNA	-0.608238	0.00443511	Negative
Tbx3	protein_coding	NONMMUT065575	LncRNA	-0.646675	0.00206124	Negative
Tbx3	protein_coding	NONMMUT022383	LncRNA	-0.675359	0.00108456	Negative
Tbx3	protein_coding	NONMMUT021909	LncRNA	-0.608499	0.00441352	Negative
Tbx3	protein_coding	NONMMUT033183	LncRNA	-0.639317	0.00240561	Negative
Gm15800	protein_coding	NONMMUT070681	LncRNA	0.657991	0.00161257	Positive
Gm15800	protein_coding	NONMMUT033183	LncRNA	0.632656	0.00275754	Positive
Atxn2	protein_coding	H2-Q5	LncRNA	-0.641676	0.00229033	Negative
Setd8	protein_coding	Gm20619	LncRNA	0.749834	0.000140831	Positive
Snrnp35	protein_coding	NONMMUT051252	LncRNA	-0.628791	0.00298071	Negative
Snrnp35	protein_coding	NONMMUT032513	LncRNA	-0.621948	0.00341264	Negative
Tmed2	protein_coding	Gm20619	LncRNA	-0.709258	0.000462217	Negative
Gpr133	protein_coding	Gm20619	LncRNA	-0.815109	1.19956e-05	Negative
Vkorc1l1	protein_coding	Gm20619	LncRNA	-0.605423	0.00467363	Negative
Cldn15	protein_coding	Gm20619	LncRNA	-0.775327	5.92641e-05	Negative
Pan3	protein_coding	NONMMUT065573	LncRNA	0.632337	0.00277545	Positive
Pan3	protein_coding	NONMMUT065575	LncRNA	0.656815	0.00165502	Positive
Pan3	protein_coding	NONMMUT074571	LncRNA	0.690661	0.000748227	Positive
Pan3	protein_coding	NONMMUT021911	LncRNA	0.666841	0.0013216	Positive
Pan3	protein_coding	NONMMUT021913	LncRNA	0.746007	0.000158992	Positive
Pan3	protein_coding	NONMMUT032513	LncRNA	0.700104	0.000588466	Positive
Pan3	protein_coding	NONMMUT034056	LncRNA	0.731237	0.00024913	Positive
Ptpn12	protein_coding	Gm20619	LncRNA	-0.61059	0.00424369	Negative
Asb10	protein_coding	Gm20619	LncRNA	0.861951	1.03646e-06	Positive
Sorcs2	protein_coding	Gm20619	LncRNA	0.612089	0.00412525	Positive
Tlr1	protein_coding	Gm20619	LncRNA	-0.713565	0.00041129	Negative
Ugdh	protein_coding	Gm20619	LncRNA	-0.842504	3.15001e-06	Negative
Apbb2	protein_coding	Gm20475	LncRNA	0.61509	0.00389637	Positive
Apbb2	protein_coding	NONMMUT065573	LncRNA	0.739036	0.000197246	Positive
Apbb2	protein_coding	NONMMUT065575	LncRNA	0.632127	0.00278725	Positive
Apbb2	protein_coding	NONMMUT070681	LncRNA	0.623437	0.0033145	Positive
Apbb2	protein_coding	NONMMUT074571	LncRNA	0.634069	0.0026795	Positive
Apbb2	protein_coding	NONMMUT022383	LncRNA	0.656743	0.00165765	Positive
Apbb2	protein_coding	NONMMUT021909	LncRNA	0.63369	0.00270028	Positive
Apbb2	protein_coding	NONMMUT032513	LncRNA	0.828599	6.39232e-06	Positive
Apbb2	protein_coding	NONMMUT033183	LncRNA	0.767971	7.69155e-05	Positive
Yipf7	protein_coding	Gm20619	LncRNA	0.744422	0.000167078	Positive
Hopx	protein_coding	Gm20619	LncRNA	0.885143	2.16251e-07	Positive
Hopx	protein_coding	NONMMUT021911	LncRNA	-0.645404	0.0021176	Negative
Hopx	protein_coding	NONMMUT021913	LncRNA	-0.693613	0.000694753	Negative
Hopx	protein_coding	NONMMUT034056	LncRNA	-0.617317	0.00373343	Negative
Cxcl9	protein_coding	Gm20619	LncRNA	0.664542	0.00139258	Positive
Coq2	protein_coding	Gm20619	LncRNA	0.70848	0.000471964	Positive
Coq2	protein_coding	NONMMUT021911	LncRNA	-0.635326	0.00261165	Negative
Coq2	protein_coding	NONMMUT021913	LncRNA	-0.700604	0.000580885	Negative
Wdfy3	protein_coding	NONMMUT065575	LncRNA	0.653727	0.0017709	Positive
Wdfy3	protein_coding	NONMMUT074571	LncRNA	0.671853	0.00117738	Positive
Wdfy3	protein_coding	NONMMUT021913	LncRNA	0.718597	0.000357911	Positive
Wdfy3	protein_coding	NONMMUT032513	LncRNA	0.695747	0.000658149	Positive
Wdfy3	protein_coding	NONMMUT033183	LncRNA	0.629975	0.00291079	Positive
Wdfy3	protein_coding	NONMMUT034056	LncRNA	0.692793	0.000709281	Positive
Hsd17b11	protein_coding	Gm20619	LncRNA	-0.693105	0.00070372	Negative
Pxmp2	protein_coding	Gm20619	LncRNA	0.631714	0.00281059	Positive
Pxmp2	protein_coding	NONMMUT074571	LncRNA	-0.663756	0.00141754	Negative
Pxmp2	protein_coding	NONMMUT021909	LncRNA	-0.60339	0.00485233	Negative
Pxmp2	protein_coding	NONMMUT021911	LncRNA	-0.650345	0.00190554	Negative
Pxmp2	protein_coding	NONMMUT021913	LncRNA	-0.751309	0.000134328	Negative
Pxmp2	protein_coding	NONMMUT034056	LncRNA	-0.652493	0.00181908	Negative
Fbrsl1	protein_coding	Gm20619	LncRNA	0.602261	0.00495408	Positive
Ep400	protein_coding	NONMMUT021913	LncRNA	0.632522	0.00276507	Positive
Hscb	protein_coding	NONMMUT035976	LncRNA	-0.720833	0.00033616	Negative
Hscb	protein_coding	NONMMUT065573	LncRNA	-0.60089	0.00507986	Negative
Hscb	protein_coding	NONMMUT070681	LncRNA	-0.675938	0.00106985	Negative
Hspb8	protein_coding	NONMMUT065573	LncRNA	-0.640905	0.0023275	Negative
Hspb8	protein_coding	NONMMUT021913	LncRNA	-0.606227	0.00460448	Negative
Hspb8	protein_coding	NONMMUT034056	LncRNA	-0.644943	0.00213835	Negative
Srrm4	protein_coding	Gm20619	LncRNA	0.718366	0.00036023	Positive
Acad12	protein_coding	Gm20619	LncRNA	0.667886	0.00129036	Positive
Acad12	protein_coding	NONMMUT021913	LncRNA	-0.720983	0.000334742	Negative
Acad12	protein_coding	NONMMUT034056	LncRNA	-0.600427	0.00512294	Negative
Acad10	protein_coding	Gm20619	LncRNA	0.671088	0.0011985	Positive
Acad10	protein_coding	NONMMUT021913	LncRNA	-0.639229	0.00241003	Negative
Rad9b	protein_coding	Gm20619	LncRNA	0.668928	0.00125985	Positive
Rad9b	protein_coding	NONMMUT021913	LncRNA	-0.622306	0.00338882	Negative
Anapc5	protein_coding	Gm20619	LncRNA	0.661671	0.00148565	Positive
Rilpl1	protein_coding	Gm20619	LncRNA	0.771585	6.77484e-05	Positive
Eif2b1	protein_coding	NONMMUT032513	LncRNA	-0.607807	0.00447101	Negative
Cux1	protein_coding	NONMMUT035976	LncRNA	0.624633	0.00323738	Positive
Cux1	protein_coding	NONMMUT065573	LncRNA	0.67655	0.00105447	Positive
Cux1	protein_coding	NONMMUT065575	LncRNA	0.610417	0.00425753	Positive
Cux1	protein_coding	NONMMUT070681	LncRNA	0.681743	0.000931374	Positive
Cux1	protein_coding	NONMMUT032513	LncRNA	0.682014	0.000925291	Positive
Cux1	protein_coding	NONMMUT033183	LncRNA	0.690451	0.000752151	Positive
Cux1	protein_coding	H2-Q5	LncRNA	-0.681725	0.000931771	Negative
Serpine1	protein_coding	Gm20619	LncRNA	-0.717389	0.00037016	Negative
Usp42	protein_coding	NONMMUT074571	LncRNA	0.632135	0.00278677	Positive
Usp42	protein_coding	NONMMUT021913	LncRNA	0.672373	0.0011632	Positive
Mtif3	protein_coding	NONMMUT065573	LncRNA	-0.608193	0.00443886	Negative
Mtif3	protein_coding	NONMMUT074571	LncRNA	-0.618276	0.00366502	Negative
Mtif3	protein_coding	NONMMUT021913	LncRNA	-0.697539	0.000628698	Negative
Mtif3	protein_coding	NONMMUT032513	LncRNA	-0.60072	0.00509564	Negative
Mpv17	protein_coding	Gm20619	LncRNA	0.646784	0.00205648	Positive
Asb15	protein_coding	Gm20619	LncRNA	0.841036	3.40499e-06	Positive
Nfe2l3	protein_coding	NONMMUT070681	LncRNA	-0.602945	0.00489226	Negative
Nfe2l3	protein_coding	NONMMUT033183	LncRNA	-0.614893	0.00391112	Negative
Snx10	protein_coding	Gm20619	LncRNA	-0.667333	0.00130681	Negative
Creb5	protein_coding	NONMMUT051252	LncRNA	0.619492	0.00357977	Positive
Creb5	protein_coding	NONMMUT065575	LncRNA	0.655685	0.00169664	Positive
Creb5	protein_coding	NONMMUT074571	LncRNA	0.627364	0.00306679	Positive
Creb5	protein_coding	NONMMUT021913	LncRNA	0.615632	0.00385622	Positive
Creb5	protein_coding	NONMMUT032513	LncRNA	0.638202	0.00246179	Positive
Abcg2	protein_coding	E230001N04Rik	LncRNA	0.614699	0.00392561	Positive
Reep1	protein_coding	Gm20619	LncRNA	0.856435	1.44394e-06	Positive
St3gal5	protein_coding	NONMMUT022383	LncRNA	-0.685014	0.000860231	Negative
St3gal5	protein_coding	NONMMUT033183	LncRNA	-0.640194	0.00236222	Negative
Lbx2	protein_coding	NONMMUT035976	LncRNA	-0.682717	0.00090968	Negative
Lbx2	protein_coding	NONMMUT057677	LncRNA	-0.656373	0.00167121	Negative
Lbx2	protein_coding	NONMMUT070681	LncRNA	-0.751057	0.000135421	Negative
Lbx2	protein_coding	NONMMUT022383	LncRNA	-0.696257	0.000649656	Negative
Lbx2	protein_coding	NONMMUT033183	LncRNA	-0.652315	0.00182611	Negative
Tmem43	protein_coding	Gm20619	LncRNA	-0.836426	4.32645e-06	Negative
Slc6a6	protein_coding	Gm20619	LncRNA	-0.834918	4.67166e-06	Negative
Slc25a26	protein_coding	Gm20619	LncRNA	0.87305	5.08527e-07	Positive
Cav3	protein_coding	NONMMUT033183	LncRNA	-0.630322	0.00289059	Negative
Mtmr14	protein_coding	NONMMUT065573	LncRNA	-0.612203	0.0041164	Negative
Cand2	protein_coding	Gm20619	LncRNA	0.77699	5.57968e-05	Positive
8430408G22Rik	protein_coding	E230001N04Rik	LncRNA	0.88035	3.06818e-07	Positive
Hnrnpf	protein_coding	Gm20619	LncRNA	-0.772993	6.44411e-05	Negative
Usp18	protein_coding	H2-Q5	LncRNA	0.812654	1.33787e-05	Positive
M6pr	protein_coding	NONMMUT022383	LncRNA	0.629294	0.00295084	Positive
Lpcat3	protein_coding	NONMMUT032513	LncRNA	-0.628897	0.00297437	Negative
Lpcat3	protein_coding	NONMMUT033183	LncRNA	-0.638889	0.00242703	Negative
Nop2	protein_coding	Gm20619	LncRNA	-0.653738	0.00177046	Negative
Mgst1	protein_coding	Gm20619	LncRNA	-0.773667	6.29063e-05	Negative
Sspn	protein_coding	Gm20619	LncRNA	0.656363	0.00167157	Positive
Stk38l	protein_coding	E230001N04Rik	LncRNA	-0.674857	0.00109745	Negative
Ccdc91	protein_coding	NONMMUT074571	LncRNA	-0.625754	0.00316641	Negative
Ccdc91	protein_coding	NONMMUT021913	LncRNA	-0.73377	0.000231131	Negative
Pdk4	protein_coding	NONMMUT033183	LncRNA	-0.608254	0.00443382	Negative
Slc25a13	protein_coding	Gm20619	LncRNA	0.679816	0.000975545	Positive
Wasl	protein_coding	NONMMUT043111	LncRNA	0.674903	0.00109628	Positive
Wasl	protein_coding	Gm20475	LncRNA	0.648095	0.00199981	Positive
Wasl	protein_coding	NONMMUT057677	LncRNA	0.688931	0.000781151	Positive
Wasl	protein_coding	NONMMUT065573	LncRNA	0.764362	8.71157e-05	Positive
Wasl	protein_coding	NONMMUT065575	LncRNA	0.725443	0.000294844	Positive
Wasl	protein_coding	NONMMUT074571	LncRNA	0.750734	0.000136833	Positive
Wasl	protein_coding	NONMMUT022383	LncRNA	0.623535	0.0033081	Positive
Wasl	protein_coding	NONMMUT021909	LncRNA	0.684225	0.000876964	Positive
Wasl	protein_coding	NONMMUT021911	LncRNA	0.687518	0.000808929	Positive
Wasl	protein_coding	NONMMUT021913	LncRNA	0.804573	1.89569e-05	Positive
Wasl	protein_coding	NONMMUT032513	LncRNA	0.851823	1.88563e-06	Positive
Wasl	protein_coding	NONMMUT033183	LncRNA	0.732237	0.000241884	Positive
Wasl	protein_coding	NONMMUT034056	LncRNA	0.670892	0.00120395	Positive
1700021L22Rik	protein_coding	NONMMUT032513	LncRNA	-0.631683	0.00281236	Negative
1700021L22Rik	protein_coding	NONMMUT033183	LncRNA	-0.61197	0.00413458	Negative
Inmt	protein_coding	NONMMUT065573	LncRNA	-0.657228	0.00164001	Negative
Inmt	protein_coding	NONMMUT021909	LncRNA	-0.707406	0.000485707	Negative
Inmt	protein_coding	NONMMUT021913	LncRNA	-0.634152	0.00267502	Negative
Inmt	protein_coding	NONMMUT032513	LncRNA	-0.697819	0.000624194	Negative
Inmt	protein_coding	NONMMUT033183	LncRNA	-0.618229	0.00366835	Negative
Gadd45a	protein_coding	Gm20619	LncRNA	0.666252	0.00133949	Positive
Usp39	protein_coding	Gm20619	LncRNA	-0.616215	0.00381338	Negative
Hk2	protein_coding	Gm20619	LncRNA	0.763799	8.88076e-05	Positive
Dguok	protein_coding	Gm20619	LncRNA	0.689184	0.000776251	Positive
Xpc	protein_coding	H2-Q5	LncRNA	0.704353	0.000526642	Positive
Prickle2	protein_coding	Gm20619	LncRNA	-0.631954	0.00279702	Negative
Lmod3	protein_coding	Gm20619	LncRNA	0.863078	9.66943e-07	Positive
Pdzrn3	protein_coding	Gm20619	LncRNA	-0.627744	0.0030437	Negative
Rad18	protein_coding	Gm20619	LncRNA	-0.639792	0.00238201	Negative
Timp4	protein_coding	E230001N04Rik	LncRNA	0.79444	2.8713e-05	Positive
Raf1	protein_coding	Gm20619	LncRNA	0.633181	0.00272836	Positive
Ndufa9	protein_coding	NONMMUT051252	LncRNA	-0.719346	0.000350499	Negative
Ndufa9	protein_coding	NONMMUT065575	LncRNA	-0.66689	0.00132012	Negative
Ndufa9	protein_coding	NONMMUT074571	LncRNA	-0.658631	0.00158986	Negative
Ndufa9	protein_coding	NONMMUT021913	LncRNA	-0.753965	0.000123256	Negative
Ndufa9	protein_coding	NONMMUT032513	LncRNA	-0.653661	0.00177345	Negative
Ndufa9	protein_coding	NONMMUT034056	LncRNA	-0.663984	0.00141027	Negative
Fkbp4	protein_coding	NONMMUT051252	LncRNA	-0.612841	0.00406687	Negative
Fkbp4	protein_coding	Gm20619	LncRNA	0.835843	4.45706e-06	Positive
Fkbp4	protein_coding	NONMMUT021913	LncRNA	-0.63	0.00290932	Negative
Ldhb	protein_coding	Gm20619	LncRNA	0.698457	0.000614037	Positive
Ldhb	protein_coding	NONMMUT021913	LncRNA	-0.639356	0.00240367	Negative
Ldhb	protein_coding	NONMMUT034056	LncRNA	-0.604348	0.00476741	Negative
Foxp1	protein_coding	Gm20619	LncRNA	-0.716483	0.000379568	Negative
Foxp1	protein_coding	NONMMUT065575	LncRNA	0.659746	0.00155096	Positive
Foxp1	protein_coding	NONMMUT074571	LncRNA	0.647359	0.00203146	Positive
Foxp1	protein_coding	NONMMUT021913	LncRNA	0.706106	0.000502795	Positive
Foxp1	protein_coding	NONMMUT034056	LncRNA	0.748756	0.000145758	Positive
Kptn	protein_coding	Gm20619	LncRNA	0.66199	0.00147506	Positive
Ckm	protein_coding	Gm20619	LncRNA	0.756741	0.000112537	Positive
Sertad1	protein_coding	NONMMUT035976	LncRNA	-0.626355	0.00312893	Negative
Sertad1	protein_coding	NONMMUT022383	LncRNA	-0.617745	0.00370279	Negative
Sertad1	protein_coding	NONMMUT033183	LncRNA	-0.606286	0.0045994	Negative
Dyrk1b	protein_coding	E230001N04Rik	LncRNA	0.705219	0.000514746	Positive
Vmn2r60	protein_coding	NONMMUT051252	LncRNA	-0.649734	0.00193078	Negative
Vmn2r60	protein_coding	NONMMUT022383	LncRNA	-0.664409	0.00139677	Negative
Ctu1	protein_coding	Gm20619	LncRNA	-0.612825	0.0040681	Negative
Lrrc4b	protein_coding	Gm20619	LncRNA	0.833458	5.02827e-06	Positive
Kcna7	protein_coding	NONMMUT043111	LncRNA	-0.644133	0.00217525	Negative
Kcna7	protein_coding	NONMMUT074571	LncRNA	-0.646591	0.00206494	Negative
Bcat2	protein_coding	Gm20619	LncRNA	0.607556	0.00449194	Positive
Tmem143	protein_coding	Gm20619	LncRNA	0.779308	5.12582e-05	Positive
Tmem143	protein_coding	NONMMUT021913	LncRNA	-0.622213	0.003395	Negative
Htatip2	protein_coding	NONMMUT065573	LncRNA	-0.699798	0.00059315	Negative
Htatip2	protein_coding	NONMMUT032513	LncRNA	-0.604663	0.00473978	Negative
Igf1r	protein_coding	Gm20619	LncRNA	-0.690622	0.000748951	Negative
Fam174b	protein_coding	Gm20619	LncRNA	0.796087	2.68804e-05	Positive
Acan	protein_coding	NONMMUT043111	LncRNA	0.754002	0.00012311	Positive
Acan	protein_coding	NONMMUT051252	LncRNA	0.679167	0.000990829	Positive
Acan	protein_coding	Gm20475	LncRNA	0.764936	8.54202e-05	Positive
Acan	protein_coding	NONMMUT057677	LncRNA	0.620164	0.00353343	Positive
Acan	protein_coding	NONMMUT065573	LncRNA	0.679072	0.000993086	Positive
Acan	protein_coding	NONMMUT065575	LncRNA	0.762852	9.17178e-05	Positive
Acan	protein_coding	NONMMUT074571	LncRNA	0.805889	1.79307e-05	Positive
Acan	protein_coding	NONMMUT022383	LncRNA	0.665928	0.00134941	Positive
Acan	protein_coding	NONMMUT021909	LncRNA	0.615616	0.00385736	Positive
Acan	protein_coding	NONMMUT021913	LncRNA	0.763027	9.11717e-05	Positive
Acan	protein_coding	NONMMUT032513	LncRNA	0.757046	0.000111409	Positive
Acan	protein_coding	NONMMUT033183	LncRNA	0.709508	0.000459116	Positive
Acan	protein_coding	NONMMUT034056	LncRNA	0.824513	7.77801e-06	Positive
Me3	protein_coding	Gm20619	LncRNA	0.797668	2.52185e-05	Positive
Picalm	protein_coding	Gm20619	LncRNA	-0.751217	0.000134723	Negative
Fchsd2	protein_coding	NONMMUT035976	LncRNA	0.745641	0.000160826	Positive
Fchsd2	protein_coding	NONMMUT043111	LncRNA	0.761949	9.45667e-05	Positive
Fchsd2	protein_coding	NONMMUT051252	LncRNA	0.750237	0.000139028	Positive
Fchsd2	protein_coding	Gm20475	LncRNA	0.637066	0.00252008	Positive
Fchsd2	protein_coding	NONMMUT057677	LncRNA	0.724646	0.000301659	Positive
Fchsd2	protein_coding	NONMMUT065573	LncRNA	0.757667	0.000109144	Positive
Fchsd2	protein_coding	NONMMUT065575	LncRNA	0.869268	6.52844e-07	Positive
Fchsd2	protein_coding	NONMMUT070681	LncRNA	0.672063	0.00117164	Positive
Fchsd2	protein_coding	NONMMUT074571	LncRNA	0.758778	0.000105188	Positive
Fchsd2	protein_coding	NONMMUT022383	LncRNA	0.878761	3.43411e-07	Positive
Fchsd2	protein_coding	NONMMUT021909	LncRNA	0.88506	2.17589e-07	Positive
Fchsd2	protein_coding	NONMMUT021911	LncRNA	0.687831	0.000802703	Positive
Fchsd2	protein_coding	NONMMUT021913	LncRNA	0.756059	0.000115093	Positive
Fchsd2	protein_coding	NONMMUT032513	LncRNA	0.863702	9.30207e-07	Positive
Fchsd2	protein_coding	NONMMUT033183	LncRNA	0.853047	1.7582e-06	Positive
Fchsd2	protein_coding	NONMMUT034056	LncRNA	0.664234	0.0014023	Positive
Clpb	protein_coding	Gm20619	LncRNA	0.780147	4.96961e-05	Positive
Pgap2	protein_coding	Gm20619	LncRNA	0.659652	0.00155422	Positive
Vwa3a	protein_coding	NONMMUT051252	LncRNA	-0.602121	0.00496673	Negative
Vwa3a	protein_coding	NONMMUT065575	LncRNA	-0.60889	0.00438136	Negative
Vwa3a	protein_coding	NONMMUT032513	LncRNA	-0.661292	0.00149834	Negative
Fbrs	protein_coding	NONMMUT051252	LncRNA	0.627958	0.00303072	Positive
Fbrs	protein_coding	NONMMUT021913	LncRNA	0.654504	0.0017411	Positive
Fbrs	protein_coding	NONMMUT032513	LncRNA	0.648523	0.00198158	Positive
Srcap	protein_coding	NONMMUT065573	LncRNA	0.634235	0.00267049	Positive
Srcap	protein_coding	NONMMUT074571	LncRNA	0.600955	0.0050738	Positive
Srcap	protein_coding	NONMMUT021913	LncRNA	0.631286	0.00283501	Positive
Srcap	protein_coding	NONMMUT032513	LncRNA	0.661604	0.00148791	Positive
Inpp5f	protein_coding	Gm20619	LncRNA	-0.846317	2.56383e-06	Negative
Lhpp	protein_coding	Gm20619	LncRNA	0.822574	8.52202e-06	Positive
Mtg1	protein_coding	NONMMUT021913	LncRNA	-0.663789	0.0014165	Negative
Scgb1c1	protein_coding	NONMMUT070681	LncRNA	-0.630885	0.002858	Negative
Scgb1c1	protein_coding	NONMMUT022383	LncRNA	-0.679008	0.000994594	Negative
Scgb1c1	protein_coding	NONMMUT033183	LncRNA	-0.647934	0.0020067	Negative
Tfpt	protein_coding	NONMMUT057677	LncRNA	-0.619458	0.00358217	Negative
Tfpt	protein_coding	NONMMUT065573	LncRNA	-0.711882	0.000430588	Negative
Tfpt	protein_coding	NONMMUT065575	LncRNA	-0.624001	0.00327794	Negative
Tfpt	protein_coding	NONMMUT074571	LncRNA	-0.621021	0.00347496	Negative
Tfpt	protein_coding	NONMMUT022383	LncRNA	-0.623838	0.00328845	Negative
Tfpt	protein_coding	NONMMUT021909	LncRNA	-0.639279	0.0024075	Negative
Tfpt	protein_coding	NONMMUT021911	LncRNA	-0.649713	0.00193163	Negative
Tfpt	protein_coding	NONMMUT021913	LncRNA	-0.695387	0.000664206	Negative
Tfpt	protein_coding	NONMMUT032513	LncRNA	-0.712101	0.000428035	Negative
Tfpt	protein_coding	NONMMUT033183	LncRNA	-0.706303	0.000500168	Negative
Ppp1r12c	protein_coding	Gm20619	LncRNA	-0.814244	1.24682e-05	Negative
Zfp954	protein_coding	Gm20619	LncRNA	-0.686697	0.000825468	Negative
Pvrl2	protein_coding	Gm20619	LncRNA	-0.602295	0.00495099	Negative
Gm16442	protein_coding	NONMMUT065573	LncRNA	0.625485	0.00318335	Positive
Bckdha	protein_coding	Gm20619	LncRNA	0.732795	0.000237921	Positive
Bckdha	protein_coding	NONMMUT021913	LncRNA	-0.625766	0.00316567	Negative
Fxyd5	protein_coding	Gm20619	LncRNA	-0.755115	0.000118716	Negative
Plekhf1	protein_coding	E230001N04Rik	LncRNA	0.653128	0.00179413	Positive
Kcnj11	protein_coding	Gm20619	LncRNA	0.75452	0.000121048	Positive
Spty2d1	protein_coding	Gm20619	LncRNA	-0.645272	0.00212351	Negative
Mesdc1	protein_coding	NONMMUT022383	LncRNA	-0.61438	0.00394955	Negative
Folh1	protein_coding	Gm20619	LncRNA	-0.660269	0.00153297	Negative
Pold3	protein_coding	NONMMUT051252	LncRNA	0.637503	0.00249751	Positive
Inppl1	protein_coding	Gm20619	LncRNA	0.692524	0.000714098	Positive
Nup98	protein_coding	NONMMUT034056	LncRNA	0.632993	0.00273874	Positive
Olfr611	protein_coding	Gm20475	LncRNA	-0.608707	0.00439644	Negative
Copb1	protein_coding	Gm20619	LncRNA	-0.753981	0.000123192	Negative
Dcun1d3	protein_coding	Gm20619	LncRNA	-0.802692	2.05117e-05	Negative
Xpo6	protein_coding	NONMMUT035976	LncRNA	0.782016	4.63625e-05	Positive
Xpo6	protein_coding	NONMMUT043111	LncRNA	0.640207	0.00236156	Positive
Xpo6	protein_coding	NONMMUT051252	LncRNA	0.602362	0.00494487	Positive
Xpo6	protein_coding	Gm20475	LncRNA	0.641189	0.00231375	Positive
Xpo6	protein_coding	NONMMUT057677	LncRNA	0.732358	0.000241021	Positive
Xpo6	protein_coding	NONMMUT065573	LncRNA	0.636446	0.0025524	Positive
Xpo6	protein_coding	NONMMUT065575	LncRNA	0.712635	0.000421866	Positive
Xpo6	protein_coding	NONMMUT070681	LncRNA	0.793395	2.99297e-05	Positive
Xpo6	protein_coding	NONMMUT074571	LncRNA	0.66881	0.00126325	Positive
Xpo6	protein_coding	NONMMUT022383	LncRNA	0.845211	2.72303e-06	Positive
Xpo6	protein_coding	NONMMUT021909	LncRNA	0.866692	7.70599e-07	Positive
Xpo6	protein_coding	NONMMUT021911	LncRNA	0.650698	0.00189111	Positive
Xpo6	protein_coding	NONMMUT021913	LncRNA	0.68042	0.000961515	Positive
Xpo6	protein_coding	NONMMUT032513	LncRNA	0.82195	8.77425e-06	Positive
Xpo6	protein_coding	NONMMUT033183	LncRNA	0.844322	2.85729e-06	Positive
Atxn2l	protein_coding	NONMMUT065573	LncRNA	0.61941	0.0035855	Positive
Atxn2l	protein_coding	NONMMUT074571	LncRNA	0.684166	0.000878217	Positive
Atxn2l	protein_coding	NONMMUT021913	LncRNA	0.760255	0.000100119	Positive
Atxn2l	protein_coding	NONMMUT032513	LncRNA	0.640832	0.00233104	Positive
Gm166	protein_coding	NONMMUT043111	LncRNA	-0.607296	0.00451384	Negative
Gm166	protein_coding	NONMMUT065573	LncRNA	-0.696134	0.000651694	Negative
Gm166	protein_coding	NONMMUT021909	LncRNA	-0.751359	0.000134111	Negative
Gm166	protein_coding	NONMMUT021911	LncRNA	-0.639109	0.00241602	Negative
Gm166	protein_coding	NONMMUT021913	LncRNA	-0.653179	0.00179215	Negative
D7Ertd443e	protein_coding	Gm20619	LncRNA	0.918354	1.13527e-08	Positive
Echs1	protein_coding	Gm20619	LncRNA	0.657577	0.0016274	Positive
Echs1	protein_coding	NONMMUT021913	LncRNA	-0.695136	0.000668455	Negative
Echs1	protein_coding	NONMMUT034056	LncRNA	-0.650209	0.00191115	Negative
Sirt3	protein_coding	Gm20619	LncRNA	0.641702	0.00228912	Positive
Sirt3	protein_coding	NONMMUT074571	LncRNA	-0.600631	0.00510388	Negative
Sirt3	protein_coding	NONMMUT021913	LncRNA	-0.639729	0.00238516	Negative
Sirt3	protein_coding	NONMMUT034056	LncRNA	-0.607623	0.00448636	Negative
Irf7	protein_coding	H2-Q5	LncRNA	0.61532	0.00387929	Positive
Prr33	protein_coding	Gm20619	LncRNA	0.776309	5.71956e-05	Positive
Nap1l4	protein_coding	Gm20619	LncRNA	0.678226	0.00101333	Positive
Tnfrsf22	protein_coding	Gm20619	LncRNA	-0.678728	0.00100127	Negative
Tnfrsf23	protein_coding	Gm20619	LncRNA	-0.730674	0.000253289	Negative
Atp11a	protein_coding	Gm20619	LncRNA	0.625397	0.00318884	Positive
Mcf2l	protein_coding	E230001N04Rik	LncRNA	0.715386	0.00039124	Positive
Alg11	protein_coding	Gm20619	LncRNA	-0.601404	0.00503236	Negative
Slc20a2	protein_coding	Gm20619	LncRNA	0.727974	0.000274067	Positive
Plat	protein_coding	Gm20619	LncRNA	-0.639695	0.00238686	Negative
Star	protein_coding	Gm20619	LncRNA	-0.69523	0.000666872	Negative
Gsr	protein_coding	Gm20619	LncRNA	-0.767359	7.85682e-05	Negative
Dusp4	protein_coding	Gm20619	LncRNA	-0.644963	0.00213744	Negative
Hand2	protein_coding	E230001N04Rik	LncRNA	0.663959	0.00141108	Positive
Mfap3l	protein_coding	Gm20619	LncRNA	0.781074	4.80171e-05	Positive
Nr2c2ap	protein_coding	Gm20619	LncRNA	-0.687109	0.000817138	Negative
Rab3a	protein_coding	Gm20619	LncRNA	0.762846	9.17361e-05	Positive
Tpm4	protein_coding	Gm20619	LncRNA	-0.687791	0.0008035	Negative
Klf2	protein_coding	E230001N04Rik	LncRNA	0.604047	0.004794	Positive
Tmem38a	protein_coding	NONMMUT074571	LncRNA	-0.616562	0.00378804	Negative
Tmem38a	protein_coding	NONMMUT021913	LncRNA	-0.675585	0.00107879	Negative
Tmem38a	protein_coding	NONMMUT034056	LncRNA	-0.668443	0.00127397	Negative
Rnf150	protein_coding	NONMMUT033183	LncRNA	0.632459	0.00276856	Positive
Lphn1	protein_coding	Gm20475	LncRNA	0.615494	0.00386638	Positive
Lphn1	protein_coding	NONMMUT065575	LncRNA	0.679142	0.000991406	Positive
Lphn1	protein_coding	NONMMUT074571	LncRNA	0.711642	0.000433401	Positive
Lphn1	protein_coding	NONMMUT021913	LncRNA	0.66985	0.00123333	Positive
Lphn1	protein_coding	NONMMUT032513	LncRNA	0.696226	0.000650172	Positive
Lphn1	protein_coding	NONMMUT033183	LncRNA	0.630474	0.00288178	Positive
Lphn1	protein_coding	NONMMUT034056	LncRNA	0.672061	0.00117169	Positive
Asf1b	protein_coding	E230001N04Rik	LncRNA	0.63938	0.00240246	Positive
Prkaca	protein_coding	Gm20619	LncRNA	0.77791	5.39562e-05	Positive
Fto	protein_coding	Gm20619	LncRNA	0.670195	0.00122354	Positive
Mmp15	protein_coding	Gm20619	LncRNA	0.664611	0.00139038	Positive
Cklf	protein_coding	Gm20619	LncRNA	-0.610838	0.00422388	Negative
Tango6	protein_coding	Gm20619	LncRNA	0.609627	0.00432123	Positive
Tango6	protein_coding	H2-Q5	LncRNA	-0.637948	0.0024747	Negative
Exosc6	protein_coding	Gm20619	LncRNA	-0.775766	5.83307e-05	Negative
Nudt7	protein_coding	NONMMUT032513	LncRNA	-0.625387	0.00318952	Negative
Clec3a	protein_coding	NONMMUT021909	LncRNA	-0.601673	0.00500766	Negative
Clec3a	protein_coding	NONMMUT021911	LncRNA	-0.659108	0.00157313	Negative
Clec3a	protein_coding	NONMMUT021913	LncRNA	-0.634271	0.00266851	Negative
Cenpn	protein_coding	NONMMUT051252	LncRNA	0.607478	0.0044985	Positive
Mlycd	protein_coding	NONMMUT065575	LncRNA	-0.604885	0.00472041	Negative
Mlycd	protein_coding	NONMMUT021913	LncRNA	-0.655496	0.00170371	Negative
Mlycd	protein_coding	NONMMUT032513	LncRNA	-0.699262	0.00060143	Negative
Mlycd	protein_coding	NONMMUT034056	LncRNA	-0.625269	0.00319693	Negative
6430548M08Rik	protein_coding	Gm20619	LncRNA	-0.717486	0.000369164	Negative
Def8	protein_coding	Gm20619	LncRNA	0.769451	7.30397e-05	Positive
Cars2	protein_coding	Gm20619	LncRNA	0.799877	2.30453e-05	Positive
Cars2	protein_coding	NONMMUT021913	LncRNA	-0.637436	0.00250099	Negative
Adprhl1	protein_coding	NONMMUT051252	LncRNA	-0.689609	0.000768097	Negative
1810011O10Rik	protein_coding	E230001N04Rik	LncRNA	0.769016	7.41625e-05	Positive
Htra4	protein_coding	Gm20619	LncRNA	-0.776593	5.66095e-05	Negative
Ubxn8	protein_coding	Gm20619	LncRNA	-0.631177	0.00284122	Negative
Msr1	protein_coding	Gm20619	LncRNA	-0.816571	1.12323e-05	Negative
Fgl1	protein_coding	NONMMUT033183	LncRNA	-0.621137	0.00346711	Negative
Spcs3	protein_coding	Gm20619	LncRNA	-0.670917	0.00120324	Negative
Rfxank	protein_coding	Gm20619	LncRNA	-0.618219	0.00366911	Negative
Rfxank	protein_coding	NONMMUT033183	LncRNA	-0.604142	0.00478561	Negative
Crtc1	protein_coding	NONMMUT032513	LncRNA	0.605379	0.00467747	Positive
Haus8	protein_coding	Gm20619	LncRNA	0.637028	0.00252208	Positive
Eps15l1	protein_coding	H2-Q5	LncRNA	-0.620368	0.0035194	Negative
Gab1	protein_coding	Gm20619	LncRNA	0.696401	0.000647264	Positive
Nfix	protein_coding	NONMMUT065575	LncRNA	0.600771	0.00509086	Positive
Nfix	protein_coding	NONMMUT074571	LncRNA	0.651153	0.00187263	Positive
Nfix	protein_coding	NONMMUT021913	LncRNA	0.652748	0.00180903	Positive
Nfix	protein_coding	NONMMUT032513	LncRNA	0.690031	0.000760063	Positive
Gcdh	protein_coding	Gm20619	LncRNA	0.601857	0.00499086	Positive
Gcdh	protein_coding	NONMMUT021913	LncRNA	-0.624734	0.00323089	Negative
Ces1d	protein_coding	NONMMUT021911	LncRNA	-0.69154	0.000731945	Negative
Ces1d	protein_coding	NONMMUT021913	LncRNA	-0.668887	0.00126102	Negative
Il34	protein_coding	E230001N04Rik	LncRNA	0.635871	0.00258266	Positive
Mlkl	protein_coding	Gm20619	LncRNA	-0.778233	5.33216e-05	Negative
Chst5	protein_coding	NONMMUT065575	LncRNA	-0.63122	0.00283879	Negative
Kars	protein_coding	NONMMUT021911	LncRNA	-0.6706	0.00121212	Negative
Kars	protein_coding	NONMMUT021913	LncRNA	-0.737647	0.00020574	Negative
Kars	protein_coding	NONMMUT034056	LncRNA	-0.623088	0.00333727	Negative
Abcb10	protein_coding	Gm20619	LncRNA	0.782805	4.50128e-05	Positive
Znrf1	protein_coding	Gm20619	LncRNA	0.69495	0.000671635	Positive
Gnpat	protein_coding	Gm20619	LncRNA	0.813058	1.31421e-05	Positive
Casp1	protein_coding	Gm20619	LncRNA	-0.617469	0.00372252	Negative
Casp1	protein_coding	H2-Q5	LncRNA	0.674709	0.00110128	Positive
Casp4	protein_coding	Gm20619	LncRNA	-0.656352	0.00167195	Negative
Mmp3	protein_coding	Gm20619	LncRNA	-0.857221	1.37849e-06	Negative
Mtmr2	protein_coding	Gm20619	LncRNA	-0.617526	0.00371843	Negative
Icam1	protein_coding	Gm20619	LncRNA	-0.628491	0.00299864	Negative
Ldlr	protein_coding	NONMMUT051252	LncRNA	0.651218	0.00186999	Positive
Ldlr	protein_coding	NONMMUT021913	LncRNA	0.6007	0.00509746	Positive
Bmper	protein_coding	NONMMUT051252	LncRNA	0.635122	0.00262259	Positive
Bmper	protein_coding	Gm20475	LncRNA	0.658798	0.00158401	Positive
Bmper	protein_coding	NONMMUT065575	LncRNA	0.619724	0.00356372	Positive
Bmper	protein_coding	NONMMUT034056	LncRNA	0.600037	0.00515947	Positive
Vwa5a	protein_coding	Gm20619	LncRNA	-0.800931	2.20662e-05	Negative
Zpr1	protein_coding	NONMMUT035976	LncRNA	-0.656735	0.00165793	Negative
Zpr1	protein_coding	NONMMUT070681	LncRNA	-0.688916	0.000781434	Negative
Zpr1	protein_coding	NONMMUT022383	LncRNA	-0.689456	0.00077102	Negative
Zpr1	protein_coding	NONMMUT033183	LncRNA	-0.760418	9.95724e-05	Negative
Drd2	protein_coding	Gm20619	LncRNA	0.754021	0.000123035	Positive
Gm16380	protein_coding	Gm20619	LncRNA	0.687902	0.000801298	Positive
Snupn	protein_coding	NONMMUT021913	LncRNA	-0.661891	0.00147835	Negative
Cyp1a1	protein_coding	Gm20619	LncRNA	0.691388	0.000734746	Positive
Cyp1a1	protein_coding	H2-Q5	LncRNA	-0.610043	0.00428757	Negative
Cln6	protein_coding	E230001N04Rik	LncRNA	0.697249	0.000633384	Positive
F830001A07Rik	protein_coding	NONMMUT022383	LncRNA	0.730416	0.000255213	Positive
F830001A07Rik	protein_coding	NONMMUT033183	LncRNA	0.726743	0.000284008	Positive
Gm3776	protein_coding	NONMMUT065573	LncRNA	-0.600894	0.00507944	Negative
Gm3776	protein_coding	NONMMUT065575	LncRNA	-0.626705	0.00310729	Negative
Gm3776	protein_coding	NONMMUT070681	LncRNA	-0.674996	0.00109388	Negative
Gm3776	protein_coding	NONMMUT022383	LncRNA	-0.701777	0.000563424	Negative
Gm3776	protein_coding	NONMMUT032513	LncRNA	-0.641695	0.00228943	Negative
Gm3776	protein_coding	NONMMUT033183	LncRNA	-0.745661	0.000160725	Negative
Prss35	protein_coding	NONMMUT065575	LncRNA	0.638937	0.00242464	Positive
Prss35	protein_coding	NONMMUT070681	LncRNA	0.656583	0.00166348	Positive
Prss35	protein_coding	NONMMUT022383	LncRNA	0.757586	0.000109436	Positive
Prss35	protein_coding	NONMMUT032513	LncRNA	0.655327	0.00171003	Positive
Prss35	protein_coding	NONMMUT033183	LncRNA	0.758768	0.000105223	Positive
Plscr1	protein_coding	Gm20619	LncRNA	-0.741936	0.000180472	Negative
Plscr4	protein_coding	NONMMUT043111	LncRNA	0.701274	0.000570858	Positive
Plscr4	protein_coding	NONMMUT051252	LncRNA	0.654165	0.00175408	Positive
Plscr4	protein_coding	Gm20475	LncRNA	0.60218	0.00496143	Positive
Plscr4	protein_coding	NONMMUT065575	LncRNA	0.635781	0.00258744	Positive
Plscr4	protein_coding	NONMMUT074571	LncRNA	0.642964	0.0022294	Positive
Plscr4	protein_coding	NONMMUT021911	LncRNA	0.611185	0.00419639	Positive
Plscr4	protein_coding	NONMMUT021913	LncRNA	0.713364	0.00041355	Positive
Plscr4	protein_coding	NONMMUT032513	LncRNA	0.675901	0.00107078	Positive
Plscr4	protein_coding	NONMMUT034056	LncRNA	0.659363	0.00156425	Positive
Paqr9	protein_coding	Gm20619	LncRNA	0.714468	0.000401238	Positive
Ky	protein_coding	Gm20619	LncRNA	0.696244	0.000649871	Positive
Twf2	protein_coding	NONMMUT035976	LncRNA	-0.721608	0.000328892	Negative
Twf2	protein_coding	NONMMUT051252	LncRNA	-0.662874	0.00144604	Negative
Twf2	protein_coding	NONMMUT057677	LncRNA	-0.681525	0.000936281	Negative
Twf2	protein_coding	NONMMUT065575	LncRNA	-0.605326	0.00468207	Negative
Twf2	protein_coding	NONMMUT070681	LncRNA	-0.66175	0.00148303	Negative
Twf2	protein_coding	NONMMUT022383	LncRNA	-0.613874	0.00398783	Negative
Twf2	protein_coding	NONMMUT021909	LncRNA	-0.606627	0.00457041	Negative
Twf2	protein_coding	NONMMUT032513	LncRNA	-0.696725	0.00064193	Negative
Twf2	protein_coding	NONMMUT033183	LncRNA	-0.686128	0.000837083	Negative
Twf2	protein_coding	H2-Q5	LncRNA	0.652033	0.00183733	Positive
Hyal2	protein_coding	Gm20619	LncRNA	-0.659405	0.00156278	Negative
Hyal2	protein_coding	H2-Q5	LncRNA	0.632649	0.00275791	Positive
Lamb2	protein_coding	NONMMUT070681	LncRNA	0.741832	0.00018105	Positive
Lamb2	protein_coding	NONMMUT022383	LncRNA	0.734325	0.000227342	Positive
Lamb2	protein_coding	NONMMUT033183	LncRNA	0.75263	0.000128717	Positive
Uqcrc1	protein_coding	Gm20619	LncRNA	0.73305	0.000236134	Positive
Plxnb1	protein_coding	Gm20619	LncRNA	0.805327	1.83626e-05	Positive
Trak1	protein_coding	Gm20619	LncRNA	0.670749	0.00120796	Positive
Snrk	protein_coding	E230001N04Rik	LncRNA	0.743208	0.000173506	Positive
Lars2	protein_coding	Gm20619	LncRNA	0.701041	0.000574331	Positive
Cxcr6	protein_coding	Gm20619	LncRNA	-0.612813	0.00406907	Negative
Endod1	protein_coding	Gm20619	LncRNA	-0.763228	9.05508e-05	Negative
Endod1	protein_coding	NONMMUT021909	LncRNA	0.600104	0.00515318	Positive
Endod1	protein_coding	NONMMUT021913	LncRNA	0.653449	0.00178167	Positive
Endod1	protein_coding	NONMMUT034056	LncRNA	0.660171	0.00153634	Positive
Herpud2	protein_coding	Gm20619	LncRNA	-0.633883	0.00268969	Negative
Foxred1	protein_coding	NONMMUT021911	LncRNA	-0.603784	0.00481729	Negative
Foxred1	protein_coding	NONMMUT021913	LncRNA	-0.670578	0.00121275	Negative
Foxred1	protein_coding	NONMMUT034056	LncRNA	-0.656241	0.00167606	Negative
Pknox2	protein_coding	NONMMUT065573	LncRNA	0.630168	0.00289956	Positive
Pknox2	protein_coding	NONMMUT065575	LncRNA	0.694971	0.000671266	Positive
Pknox2	protein_coding	NONMMUT074571	LncRNA	0.694187	0.000684745	Positive
Pknox2	protein_coding	NONMMUT021909	LncRNA	0.641694	0.00228948	Positive
Pknox2	protein_coding	NONMMUT021913	LncRNA	0.721867	0.000326492	Positive
Pknox2	protein_coding	NONMMUT032513	LncRNA	0.675729	0.00107514	Positive
Olfr983	protein_coding	NONMMUT035976	LncRNA	-0.605835	0.00463807	Negative
Cbl	protein_coding	NONMMUT043111	LncRNA	0.64464	0.00215209	Positive
Cbl	protein_coding	NONMMUT051252	LncRNA	0.61434	0.00395262	Positive
Cbl	protein_coding	Gm20475	LncRNA	0.602423	0.00493931	Positive
Cbl	protein_coding	NONMMUT065573	LncRNA	0.621939	0.0034132	Positive
Cbl	protein_coding	NONMMUT065575	LncRNA	0.692888	0.000707581	Positive
Cbl	protein_coding	NONMMUT074571	LncRNA	0.737704	0.000205386	Positive
Cbl	protein_coding	NONMMUT021911	LncRNA	0.613599	0.0040088	Positive
Cbl	protein_coding	NONMMUT021913	LncRNA	0.786849	3.8621e-05	Positive
Cbl	protein_coding	NONMMUT032513	LncRNA	0.70359	0.000537321	Positive
Cbl	protein_coding	NONMMUT034056	LncRNA	0.750531	0.000137724	Positive
Cbl	protein_coding	NONMMUT051252	LncRNA	0.641947	0.00227739	Positive
Cbl	protein_coding	NONMMUT065575	LncRNA	0.624088	0.00327234	Positive
Cbl	protein_coding	NONMMUT021913	LncRNA	0.708595	0.000470508	Positive
Cbl	protein_coding	NONMMUT032513	LncRNA	0.630936	0.00285506	Positive
Cbl	protein_coding	NONMMUT034056	LncRNA	0.690796	0.000745707	Positive
Arcn1	protein_coding	E230001N04Rik	LncRNA	-0.656694	0.00165944	Negative
Tmem25	protein_coding	Gm20619	LncRNA	0.743929	0.000169665	Positive
Pafah1b2	protein_coding	Gm20619	LncRNA	-0.674588	0.00110442	Negative
Zbtb16	protein_coding	E230001N04Rik	LncRNA	0.725699	0.000292684	Positive
Pts	protein_coding	Gm20619	LncRNA	0.664943	0.00137998	Positive
Layn	protein_coding	NONMMUT051252	LncRNA	0.617625	0.00371138	Positive
Layn	protein_coding	Gm20619	LncRNA	-0.688931	0.000781136	Negative
Layn	protein_coding	NONMMUT065575	LncRNA	0.600125	0.00515119	Positive
Layn	protein_coding	NONMMUT074571	LncRNA	0.627724	0.0030449	Positive
Layn	protein_coding	NONMMUT021913	LncRNA	0.68416	0.000878336	Positive
Layn	protein_coding	NONMMUT034056	LncRNA	0.671317	0.00119213	Positive
Neo1	protein_coding	NONMMUT022383	LncRNA	0.628216	0.00301517	Positive
Neo1	protein_coding	NONMMUT032513	LncRNA	0.634393	0.00266189	Positive
Neo1	protein_coding	NONMMUT033183	LncRNA	0.714785	0.000397761	Positive
Lactb	protein_coding	Gm20619	LncRNA	0.697894	0.00062299	Positive
Tln2	protein_coding	Gm20619	LncRNA	0.655231	0.00171363	Positive
Fam81a	protein_coding	NONMMUT051252	LncRNA	-0.605533	0.00466415	Negative
Rnf111	protein_coding	NONMMUT043111	LncRNA	0.643407	0.00220874	Positive
Rnf111	protein_coding	NONMMUT057677	LncRNA	0.61859	0.00364289	Positive
Rnf111	protein_coding	NONMMUT074571	LncRNA	0.684101	0.0008796	Positive
Rnf111	protein_coding	NONMMUT021913	LncRNA	0.656354	0.00167189	Positive
Rnf111	protein_coding	NONMMUT032513	LncRNA	0.736073	0.000215744	Positive
Tmod3	protein_coding	Gm20619	LncRNA	-0.637683	0.00248827	Negative
Gsta2	protein_coding	NONMMUT065573	LncRNA	-0.652058	0.00183632	Negative
Gsta2	protein_coding	NONMMUT065575	LncRNA	-0.703322	0.000541117	Negative
Gsta2	protein_coding	NONMMUT074571	LncRNA	-0.657493	0.00163042	Negative
Gsta2	protein_coding	NONMMUT022383	LncRNA	-0.669642	0.00123926	Negative
Gsta2	protein_coding	NONMMUT021911	LncRNA	-0.621616	0.00343487	Negative
Gsta2	protein_coding	NONMMUT021913	LncRNA	-0.690117	0.000758442	Negative
Gsta2	protein_coding	NONMMUT032513	LncRNA	-0.678834	0.000998745	Negative
Gsta2	protein_coding	NONMMUT033183	LncRNA	-0.694885	0.000672737	Negative
Fam46a	protein_coding	Gm20619	LncRNA	-0.711476	0.000435364	Negative
Col6a6	protein_coding	Gm20619	LncRNA	0.666189	0.0013414	Positive
Alas1	protein_coding	H2-Q5	LncRNA	-0.67087	0.00120456	Negative
Acy1	protein_coding	NONMMUT065573	LncRNA	-0.65966	0.00155393	Negative
Acy1	protein_coding	NONMMUT065575	LncRNA	-0.650741	0.00188934	Negative
Acy1	protein_coding	NONMMUT074571	LncRNA	-0.686671	0.000825983	Negative
Acy1	protein_coding	NONMMUT021909	LncRNA	-0.678234	0.00101312	Negative
Acy1	protein_coding	NONMMUT021911	LncRNA	-0.739895	0.000192141	Negative
Acy1	protein_coding	NONMMUT021913	LncRNA	-0.790331	3.37608e-05	Negative
Acy1	protein_coding	NONMMUT032513	LncRNA	-0.649902	0.00192383	Negative
Acy1	protein_coding	NONMMUT033183	LncRNA	-0.631575	0.00281854	Negative
Acy1	protein_coding	NONMMUT034056	LncRNA	-0.642783	0.00223785	Negative
Rnf123	protein_coding	Gm20619	LncRNA	0.735828	0.000217339	Positive
Ccrl2	protein_coding	NONMMUT065573	LncRNA	-0.613955	0.00398168	Negative
Ccrl2	protein_coding	NONMMUT022383	LncRNA	-0.641703	0.00228906	Negative
Ccrl2	protein_coding	NONMMUT033183	LncRNA	-0.742925	0.000175034	Negative
Cmtm8	protein_coding	Gm20619	LncRNA	0.824927	7.62657e-06	Positive
Bcl9l	protein_coding	NONMMUT034056	LncRNA	0.690704	0.000747426	Positive
Acad11	protein_coding	NONMMUT074571	LncRNA	-0.600118	0.00515188	Negative
Acad11	protein_coding	NONMMUT021913	LncRNA	-0.638398	0.0024518	Negative
Wdr45	protein_coding	NONMMUT021913	LncRNA	-0.636895	0.00252898	Negative
Wdr45	protein_coding	NONMMUT032513	LncRNA	-0.609415	0.00433844	Negative
Atp6ap2	protein_coding	Gm20619	LncRNA	-0.744401	0.000167186	Negative
Maoa	protein_coding	Gm20619	LncRNA	-0.690921	0.00074337	Negative
Gm2927	protein_coding	H2-Q5	LncRNA	-0.690894	0.000743886	Negative
Fhl1	protein_coding	Gm20619	LncRNA	-0.811822	1.38781e-05	Negative
Mamld1	protein_coding	E230001N04Rik	LncRNA	0.789996	3.42039e-05	Positive
Srpk3	protein_coding	Gm20619	LncRNA	0.66163	0.00148704	Positive
Msn	protein_coding	Gm20619	LncRNA	-0.854907	1.57904e-06	Negative
Igbp1	protein_coding	NONMMUT035976	LncRNA	-0.610305	0.00426652	Negative
Prps1	protein_coding	NONMMUT065573	LncRNA	-0.706757	0.000494178	Negative
Prps1	protein_coding	NONMMUT065575	LncRNA	-0.650303	0.00190725	Negative
Prps1	protein_coding	NONMMUT074571	LncRNA	-0.641134	0.0023164	Negative
Prps1	protein_coding	NONMMUT022383	LncRNA	-0.656951	0.00165005	Negative
Prps1	protein_coding	NONMMUT021909	LncRNA	-0.625149	0.00320452	Negative
Prps1	protein_coding	NONMMUT021911	LncRNA	-0.644828	0.00214358	Negative
Prps1	protein_coding	NONMMUT021913	LncRNA	-0.722862	0.000317402	Negative
Prps1	protein_coding	NONMMUT032513	LncRNA	-0.711465	0.000435484	Negative
Prps1	protein_coding	NONMMUT033183	LncRNA	-0.771757	6.73359e-05	Negative
Pak3	protein_coding	Gm20619	LncRNA	-0.772354	6.59247e-05	Negative
Acot9	protein_coding	Gm20619	LncRNA	-0.740962	0.000185965	Negative
Ctps2	protein_coding	Gm20619	LncRNA	-0.724539	0.000302585	Negative
Mid1	protein_coding	NONMMUT065573	LncRNA	0.771253	6.85504e-05	Positive
Mid1	protein_coding	NONMMUT065575	LncRNA	0.776169	5.74868e-05	Positive
Mid1	protein_coding	NONMMUT074571	LncRNA	0.734255	0.000227818	Positive
Mid1	protein_coding	NONMMUT021909	LncRNA	0.653658	0.00177355	Positive
Mid1	protein_coding	NONMMUT021911	LncRNA	0.703803	0.000534322	Positive
Mid1	protein_coding	NONMMUT021913	LncRNA	0.768413	7.57397e-05	Positive
Mid1	protein_coding	NONMMUT032513	LncRNA	0.780899	4.833e-05	Positive
Mid1	protein_coding	NONMMUT033183	LncRNA	0.635399	0.00260779	Positive
Rbm3	protein_coding	Gm20619	LncRNA	-0.755431	0.000117491	Negative
Igsf1	protein_coding	NONMMUT043111	LncRNA	-0.662602	0.00145492	Negative
Igsf1	protein_coding	NONMMUT021913	LncRNA	-0.7058	0.000506894	Negative
Igsf1	protein_coding	NONMMUT034056	LncRNA	-0.667676	0.00129659	Negative
Gpc4	protein_coding	NONMMUT065573	LncRNA	0.607814	0.00447044	Positive
Xlr	protein_coding	NONMMUT065573	LncRNA	-0.657045	0.00164664	Negative
Xlr	protein_coding	NONMMUT021913	LncRNA	-0.61135	0.00418333	Negative
Fgf13	protein_coding	Gm20619	LncRNA	0.875372	4.34511e-07	Positive
Slc16a2	protein_coding	NONMMUT043111	LncRNA	0.617717	0.00370482	Positive
Slc16a2	protein_coding	NONMMUT051252	LncRNA	0.666968	0.00131776	Positive
Slc16a2	protein_coding	NONMMUT065573	LncRNA	0.607165	0.00452486	Positive
Slc16a2	protein_coding	NONMMUT065575	LncRNA	0.662277	0.00146559	Positive
Slc16a2	protein_coding	NONMMUT074571	LncRNA	0.667804	0.00129281	Positive
Slc16a2	protein_coding	NONMMUT021913	LncRNA	0.756916	0.000111886	Positive
Slc16a2	protein_coding	NONMMUT032513	LncRNA	0.71783	0.000365646	Positive
Slc16a2	protein_coding	NONMMUT034056	LncRNA	0.675454	0.00108214	Positive
Taf9b	protein_coding	Gm20475	LncRNA	-0.643443	0.00220708	Negative
Taf9b	protein_coding	NONMMUT033183	LncRNA	-0.612534	0.00409068	Negative
Cysltr1	protein_coding	Gm20619	LncRNA	-0.65957	0.00155705	Negative
Morf4l2	protein_coding	Gm20619	LncRNA	-0.754514	0.00012107	Negative
Tsc22d3	protein_coding	E230001N04Rik	LncRNA	0.903422	4.86762e-08	Positive
Acsl4	protein_coding	Gm20619	LncRNA	-0.799656	2.32548e-05	Negative
Elk1	protein_coding	NONMMUT051252	LncRNA	0.631658	0.00281378	Positive
Gm20738	protein_coding	NONMMUT074571	LncRNA	0.611282	0.0041887	Positive
Gm20738	protein_coding	NONMMUT022383	LncRNA	0.66749	0.00130211	Positive
Mid1	protein_coding	NONMMUT065573	LncRNA	0.616875	0.00376534	Positive
Mid1	protein_coding	NONMMUT065575	LncRNA	0.60245	0.00493693	Positive
Gm20823	protein_coding	NONMMUT022383	LncRNA	0.608182	0.00443983	Positive
Ppp1r14c	protein_coding	Gm20619	LncRNA	0.796059	2.69107e-05	Positive
Epm2a	protein_coding	Gm20619	LncRNA	0.730827	0.000252151	Positive
Map7	protein_coding	NONMMUT051252	LncRNA	-0.689712	0.000766127	Negative
Map7	protein_coding	NONMMUT065575	LncRNA	-0.659402	0.00156289	Negative
Map7	protein_coding	NONMMUT074571	LncRNA	-0.642076	0.00227128	Negative
Map7	protein_coding	NONMMUT021913	LncRNA	-0.687818	0.000802969	Negative
Map7	protein_coding	NONMMUT032513	LncRNA	-0.710551	0.000446388	Negative
Map7	protein_coding	NONMMUT034056	LncRNA	-0.607743	0.00447633	Negative
Hbs1l	protein_coding	NONMMUT021913	LncRNA	-0.633273	0.00272327	Negative
Hbs1l	protein_coding	NONMMUT034056	LncRNA	-0.636156	0.00256764	Negative
Sgk1	protein_coding	E230001N04Rik	LncRNA	0.744906	0.00016457	Positive
Spock2	protein_coding	Gm20619	LncRNA	-0.602796	0.00490565	Negative
Slc25a16	protein_coding	NONMMUT021913	LncRNA	-0.601721	0.00500327	Negative
Icosl	protein_coding	E230001N04Rik	LncRNA	0.626952	0.00309204	Positive
Fstl3	protein_coding	Gm20619	LncRNA	-0.837936	4.00316e-06	Negative
Txnrd1	protein_coding	Gm20619	LncRNA	-0.697737	0.00062551	Negative
Gm8394	protein_coding	Gm20619	LncRNA	-0.612022	0.00413054	Negative
Gm8394	protein_coding	NONMMUT070681	LncRNA	-0.650127	0.00191451	Negative
Gm8394	protein_coding	H2-Q5	LncRNA	0.628955	0.00297094	Positive
Uhrf1bp1l	protein_coding	Gm20619	LncRNA	-0.784002	4.30325e-05	Negative
Lrrc10	protein_coding	Gm20619	LncRNA	0.670312	0.00122024	Positive
Llph	protein_coding	Gm20619	LncRNA	-0.651747	0.00184873	Negative
Dnajc14	protein_coding	Gm20619	LncRNA	-0.727492	0.000277923	Negative
Olfr781	protein_coding	H2-Q5	LncRNA	0.657091	0.00164498	Positive
Rmnd1	protein_coding	Gm20619	LncRNA	0.685868	0.000842436	Positive
Ginm1	protein_coding	NONMMUT032513	LncRNA	-0.608542	0.00441004	Negative
Ccdc28a	protein_coding	NONMMUT021913	LncRNA	-0.659476	0.0015603	Negative
Lama2	protein_coding	NONMMUT022383	LncRNA	0.75071	0.000136938	Positive
Lama2	protein_coding	NONMMUT032513	LncRNA	0.633463	0.00271274	Positive
Lama2	protein_coding	NONMMUT033183	LncRNA	0.744338	0.000167514	Positive
Ncoa7	protein_coding	Gm20619	LncRNA	-0.823939	7.9921e-06	Negative
Smpd2	protein_coding	NONMMUT021913	LncRNA	-0.658046	0.00161063	Negative
Man1a	protein_coding	Gm20619	LncRNA	-0.841648	3.29656e-06	Negative
Cdh23	protein_coding	Gm20619	LncRNA	0.77022	7.10944e-05	Positive
Tspan15	protein_coding	Gm20475	LncRNA	-0.607981	0.00445647	Negative
Tspan15	protein_coding	NONMMUT057677	LncRNA	-0.651167	0.00187204	Negative
Tspan15	protein_coding	NONMMUT065575	LncRNA	-0.634511	0.0026555	Negative
Tspan15	protein_coding	NONMMUT022383	LncRNA	-0.734493	0.000226208	Negative
Tspan15	protein_coding	NONMMUT032513	LncRNA	-0.753882	0.000123591	Negative
Tspan15	protein_coding	NONMMUT033183	LncRNA	-0.706889	0.000492446	Negative
Reep3	protein_coding	Gm20619	LncRNA	-0.63329	0.00272231	Negative
Reep3	protein_coding	NONMMUT021913	LncRNA	0.604634	0.00474231	Positive
Arid5b	protein_coding	E230001N04Rik	LncRNA	0.609781	0.00430874	Positive
Tfam	protein_coding	E230001N04Rik	LncRNA	-0.61306	0.00405005	Negative
Cabin1	protein_coding	NONMMUT043111	LncRNA	0.641968	0.00227641	Positive
Cabin1	protein_coding	NONMMUT051252	LncRNA	0.653193	0.0017916	Positive
Cabin1	protein_coding	NONMMUT065575	LncRNA	0.69609	0.000652421	Positive
Cabin1	protein_coding	NONMMUT074571	LncRNA	0.723667	0.000310218	Positive
Cabin1	protein_coding	NONMMUT021913	LncRNA	0.753339	0.000125793	Positive
Cabin1	protein_coding	NONMMUT032513	LncRNA	0.69401	0.000687813	Positive
Cabin1	protein_coding	NONMMUT034056	LncRNA	0.742482	0.000177452	Positive
Mmp11	protein_coding	Gm20619	LncRNA	-0.651926	0.00184157	Negative
Nmrk2	protein_coding	NONMMUT057677	LncRNA	0.60382	0.00481411	Positive
Nmrk2	protein_coding	NONMMUT021909	LncRNA	0.636989	0.0025241	Positive
Nmrk2	protein_coding	NONMMUT021911	LncRNA	0.757596	0.000109399	Positive
Nmrk2	protein_coding	NONMMUT021913	LncRNA	0.76523	8.45623e-05	Positive
4932415D10Rik	protein_coding	NONMMUT035976	LncRNA	-0.687046	0.000818394	Negative
Rtcb	protein_coding	NONMMUT065573	LncRNA	-0.672064	0.0011716	Negative
Ano4	protein_coding	Gm20619	LncRNA	0.842172	3.20604e-06	Positive
Elk3	protein_coding	NONMMUT021913	LncRNA	0.678362	0.00101005	Positive
Elk3	protein_coding	NONMMUT034056	LncRNA	0.600298	0.00513495	Positive
Rab21	protein_coding	Gm20619	LncRNA	0.677449	0.00103222	Positive
Irak3	protein_coding	Gm20619	LncRNA	-0.760172	0.000100398	Negative
Rassf3	protein_coding	Gm20619	LncRNA	0.757866	0.000108425	Positive
Srgap1	protein_coding	Gm20619	LncRNA	-0.619304	0.00359289	Negative
Coq10a	protein_coding	Gm20619	LncRNA	0.716254	0.000381981	Positive
Erbb3	protein_coding	NONMMUT021913	LncRNA	-0.619134	0.00360469	Negative
Ogdh	protein_coding	Gm20619	LncRNA	0.782653	4.52712e-05	Positive
Rtn4	protein_coding	Gm20619	LncRNA	-0.821177	9.09606e-06	Negative
Rtn4	protein_coding	NONMMUT021913	LncRNA	0.650286	0.00190798	Positive
Nudcd2	protein_coding	Gm20619	LncRNA	-0.603092	0.00487902	Negative
Med7	protein_coding	E230001N04Rik	LncRNA	-0.61174	0.00415263	Negative
Trim7	protein_coding	Gm20619	LncRNA	0.850031	2.08672e-06	Positive
Gfpt2	protein_coding	Gm20619	LncRNA	-0.768776	7.47858e-05	Negative
Ppp2ca	protein_coding	Gm20619	LncRNA	-0.620564	0.00350601	Negative
Gid4	protein_coding	Gm20619	LncRNA	0.856811	1.41227e-06	Positive
Gm10428	protein_coding	E230001N04Rik	LncRNA	0.684358	0.000874125	Positive
Sco1	protein_coding	E230001N04Rik	LncRNA	-0.617334	0.00373221	Negative
Dhrs7c	protein_coding	Gm20619	LncRNA	0.844556	2.82139e-06	Positive
Per1	protein_coding	E230001N04Rik	LncRNA	0.795437	2.75917e-05	Positive
Sat2	protein_coding	NONMMUT043111	LncRNA	-0.622156	0.00339876	Negative
Sat2	protein_coding	NONMMUT065573	LncRNA	-0.609147	0.00436033	Negative
Rilp	protein_coding	Gm20619	LncRNA	0.830297	5.88319e-06	Positive
Lyrm9	protein_coding	Gm20619	LncRNA	0.805525	1.82093e-05	Positive
Lyrm9	protein_coding	NONMMUT021911	LncRNA	-0.639645	0.00238929	Negative
Lyrm9	protein_coding	NONMMUT021913	LncRNA	-0.72476	0.000300679	Negative
Lyrm9	protein_coding	NONMMUT034056	LncRNA	-0.626909	0.00309467	Negative
Car4	protein_coding	NONMMUT022383	LncRNA	-0.667264	0.00130887	Negative
Car4	protein_coding	NONMMUT033183	LncRNA	-0.7065	0.000497566	Negative
1700106J16Rik	protein_coding	NONMMUT070681	LncRNA	-0.701232	0.000571491	Negative
Trim25	protein_coding	E230001N04Rik	LncRNA	0.637743	0.00248519	Positive
Arf2	protein_coding	NONMMUT033183	LncRNA	-0.638063	0.00246887	Negative
Tanc2	protein_coding	NONMMUT043111	LncRNA	0.687765	0.000804005	Positive
Tanc2	protein_coding	NONMMUT051252	LncRNA	0.632268	0.0027793	Positive
Tanc2	protein_coding	Gm20475	LncRNA	0.633563	0.00270722	Positive
Tanc2	protein_coding	NONMMUT057677	LncRNA	0.633106	0.00273252	Positive
Tanc2	protein_coding	NONMMUT065573	LncRNA	0.711233	0.000438229	Positive
Tanc2	protein_coding	NONMMUT065575	LncRNA	0.808566	1.59904e-05	Positive
Tanc2	protein_coding	NONMMUT074571	LncRNA	0.775432	5.90399e-05	Positive
Tanc2	protein_coding	NONMMUT022383	LncRNA	0.778366	5.30623e-05	Positive
Tanc2	protein_coding	NONMMUT021909	LncRNA	0.760729	9.85372e-05	Positive
Tanc2	protein_coding	NONMMUT021911	LncRNA	0.735347	0.000220499	Positive
Tanc2	protein_coding	NONMMUT021913	LncRNA	0.864565	8.81425e-07	Positive
Tanc2	protein_coding	NONMMUT032513	LncRNA	0.843928	2.91859e-06	Positive
Tanc2	protein_coding	NONMMUT033183	LncRNA	0.853862	1.6776e-06	Positive
Tanc2	protein_coding	NONMMUT034056	LncRNA	0.66716	0.00131199	Positive
Taco1	protein_coding	Gm20619	LncRNA	0.625334	0.00319281	Positive
Psmc5	protein_coding	NONMMUT065573	LncRNA	-0.630217	0.0028967	Negative
Psmc5	protein_coding	NONMMUT021913	LncRNA	-0.601369	0.00503563	Negative
Psmc5	protein_coding	NONMMUT032513	LncRNA	-0.617751	0.00370234	Negative
Gna13	protein_coding	Gm20619	LncRNA	-0.690269	0.000755567	Negative
Map2k6	protein_coding	Gm20619	LncRNA	0.651896	0.00184278	Positive
2310067B10Rik	protein_coding	Gm20619	LncRNA	0.700829	0.00057751	Positive
Narf	protein_coding	Gm20619	LncRNA	0.689289	0.000774231	Positive
Fn3k	protein_coding	Gm20619	LncRNA	0.70101	0.000574797	Positive
Smtn	protein_coding	NONMMUT051252	LncRNA	0.641285	0.00230914	Positive
Smtn	protein_coding	NONMMUT065575	LncRNA	0.612772	0.00407225	Positive
Smtn	protein_coding	NONMMUT074571	LncRNA	0.602803	0.00490502	Positive
Smtn	protein_coding	NONMMUT032513	LncRNA	0.671806	0.00117865	Positive
Osbp2	protein_coding	Gm20619	LncRNA	0.812229	1.36316e-05	Positive
Slc35e4	protein_coding	Gm20619	LncRNA	-0.667655	0.0012972	Negative
Mtfp1	protein_coding	Gm20619	LncRNA	0.779712	5.05001e-05	Positive
Sun3	protein_coding	Gm20619	LncRNA	0.645397	0.00211791	Positive
Lgalsl	protein_coding	Gm20619	LncRNA	-0.631277	0.00283551	Negative
Rel	protein_coding	E230001N04Rik	LncRNA	-0.731585	0.00024659	Negative
Fgf18	protein_coding	NONMMUT021913	LncRNA	0.624281	0.00325987	Positive
Ttc1	protein_coding	NONMMUT032513	LncRNA	-0.606654	0.00456811	Negative
Ublcp1	protein_coding	E230001N04Rik	LncRNA	-0.639772	0.002383	Negative
Cyfip2	protein_coding	Gm20619	LncRNA	0.918526	1.11462e-08	Positive
Sqstm1	protein_coding	H2-Q5	LncRNA	0.657086	0.00164516	Positive
Hnrnpab	protein_coding	Gm20619	LncRNA	-0.644158	0.00217408	Negative
Sec24a	protein_coding	NONMMUT021913	LncRNA	0.630908	0.00285668	Positive
Olfr223	protein_coding	Gm20619	LncRNA	0.633014	0.00273761	Positive
Cops3	protein_coding	NONMMUT035976	LncRNA	-0.690516	0.000750942	Negative
Cops3	protein_coding	NONMMUT065573	LncRNA	-0.73442	0.000226697	Negative
Cops3	protein_coding	NONMMUT065575	LncRNA	-0.674274	0.00111261	Negative
Cops3	protein_coding	NONMMUT070681	LncRNA	-0.734266	0.000227743	Negative
Cops3	protein_coding	NONMMUT074571	LncRNA	-0.688843	0.00078284	Negative
Cops3	protein_coding	NONMMUT022383	LncRNA	-0.733721	0.000231471	Negative
Cops3	protein_coding	NONMMUT021909	LncRNA	-0.746101	0.000158522	Negative
Cops3	protein_coding	NONMMUT021913	LncRNA	-0.658398	0.0015981	Negative
Cops3	protein_coding	NONMMUT032513	LncRNA	-0.795054	2.80177e-05	Negative
Cops3	protein_coding	NONMMUT033183	LncRNA	-0.824366	7.83226e-06	Negative
Eif4a1	protein_coding	Gm20619	LncRNA	-0.781461	4.73303e-05	Negative
Slc2a4	protein_coding	Gm20619	LncRNA	0.702069	0.000559153	Positive
Spag7	protein_coding	Gm20619	LncRNA	0.697853	0.000623649	Positive
Rap1gap2	protein_coding	Gm20619	LncRNA	0.750382	0.000138386	Positive
Vmp1	protein_coding	Gm20619	LncRNA	-0.902009	5.51814e-08	Negative
Stxbp4	protein_coding	E230001N04Rik	LncRNA	-0.603105	0.00487787	Negative
Utp18	protein_coding	NONMMUT043111	LncRNA	0.612411	0.00410019	Positive
Utp18	protein_coding	Gm20619	LncRNA	-0.607502	0.00449651	Negative
Epn3	protein_coding	Gm20619	LncRNA	0.703663	0.000536289	Positive
Sgca	protein_coding	Gm20619	LncRNA	0.712611	0.000422135	Positive
Pdk2	protein_coding	Gm20619	LncRNA	0.740153	0.000190633	Positive
Pnpo	protein_coding	NONMMUT065573	LncRNA	-0.629924	0.00291376	Negative
Pnpo	protein_coding	NONMMUT074571	LncRNA	-0.61031	0.0042661	Negative
Pnpo	protein_coding	NONMMUT022383	LncRNA	-0.608149	0.0044425	Negative
Pnpo	protein_coding	NONMMUT021909	LncRNA	-0.604275	0.00477386	Negative
Pnpo	protein_coding	NONMMUT032513	LncRNA	-0.754299	0.000121923	Negative
Pnpo	protein_coding	NONMMUT033183	LncRNA	-0.653906	0.00176401	Negative
Nt5c3b	protein_coding	NONMMUT035976	LncRNA	-0.74008	0.000191059	Negative
Nt5c3b	protein_coding	NONMMUT043111	LncRNA	-0.659163	0.00157121	Negative
Nt5c3b	protein_coding	Gm20475	LncRNA	-0.605065	0.00470466	Negative
Nt5c3b	protein_coding	NONMMUT057677	LncRNA	-0.602703	0.00491406	Negative
Nt5c3b	protein_coding	NONMMUT065573	LncRNA	-0.631822	0.00280446	Negative
Nt5c3b	protein_coding	NONMMUT070681	LncRNA	-0.752043	0.000131185	Negative
Nt5c3b	protein_coding	NONMMUT022383	LncRNA	-0.657927	0.00161486	Negative
Nt5c3b	protein_coding	NONMMUT021909	LncRNA	-0.603643	0.00482984	Negative
Nt5c3b	protein_coding	NONMMUT033183	LncRNA	-0.696217	0.000650324	Negative
Stat3	protein_coding	Gm20619	LncRNA	-0.815875	1.15903e-05	Negative
Gosr2	protein_coding	Gm20619	LncRNA	-0.715597	0.000388977	Negative
Kansl1	protein_coding	NONMMUT035976	LncRNA	0.739771	0.000192874	Positive
Kansl1	protein_coding	NONMMUT043111	LncRNA	0.62774	0.00304391	Positive
Kansl1	protein_coding	NONMMUT051252	LncRNA	0.635581	0.00259808	Positive
Kansl1	protein_coding	Gm20475	LncRNA	0.658069	0.00160979	Positive
Kansl1	protein_coding	NONMMUT057677	LncRNA	0.761261	9.67886e-05	Positive
Kansl1	protein_coding	NONMMUT065573	LncRNA	0.739116	0.000196769	Positive
Kansl1	protein_coding	NONMMUT065575	LncRNA	0.73592	0.000216738	Positive
Kansl1	protein_coding	NONMMUT070681	LncRNA	0.733618	0.000232184	Positive
Kansl1	protein_coding	NONMMUT074571	LncRNA	0.614397	0.00394834	Positive
Kansl1	protein_coding	NONMMUT022383	LncRNA	0.772507	6.55653e-05	Positive
Kansl1	protein_coding	NONMMUT021909	LncRNA	0.722609	0.000319696	Positive
Kansl1	protein_coding	NONMMUT021911	LncRNA	0.631946	0.00279747	Positive
Kansl1	protein_coding	NONMMUT021913	LncRNA	0.620984	0.00347745	Positive
Kansl1	protein_coding	NONMMUT032513	LncRNA	0.872606	5.23892e-07	Positive
Kansl1	protein_coding	NONMMUT033183	LncRNA	0.831028	5.67489e-06	Positive
Kansl1	protein_coding	H2-Q5	LncRNA	-0.63609	0.0025711	Negative
Grb2	protein_coding	Gm20619	LncRNA	0.656475	0.00166744	Positive
Srp68	protein_coding	NONMMUT065573	LncRNA	-0.660103	0.00153867	Negative
Cygb	protein_coding	Gm20619	LncRNA	-0.632833	0.00274765	Negative
Actg1	protein_coding	Gm20619	LncRNA	-0.671363	0.00119086	Negative
Pcyt2	protein_coding	Gm20619	LncRNA	0.615486	0.00386699	Positive
Igtp	protein_coding	H2-Q5	LncRNA	0.671715	0.00118115	Positive
Gm9847	protein_coding	Gm20619	LncRNA	-0.714018	0.000406221	Negative
Klf11	protein_coding	E230001N04Rik	LncRNA	0.610916	0.00421773	Positive
Cmpk2	protein_coding	H2-Q5	LncRNA	0.769445	7.30544e-05	Positive
Adi1	protein_coding	Gm20619	LncRNA	0.786265	3.94918e-05	Positive
Pxdn	protein_coding	NONMMUT032513	LncRNA	0.603049	0.00488286	Positive
Atxn7l1	protein_coding	NONMMUT051252	LncRNA	0.64894	0.00196396	Positive
Atxn7l1	protein_coding	NONMMUT065573	LncRNA	0.629405	0.0029443	Positive
Klhdc2	protein_coding	NONMMUT065575	LncRNA	-0.67782	0.00102317	Negative
Klhdc2	protein_coding	NONMMUT074571	LncRNA	-0.723884	0.000308303	Negative
Klhdc2	protein_coding	NONMMUT022383	LncRNA	-0.650159	0.00191318	Negative
Klhdc2	protein_coding	NONMMUT021913	LncRNA	-0.66694	0.0013186	Negative
Klhdc2	protein_coding	NONMMUT032513	LncRNA	-0.689785	0.000764733	Negative
Klhdc2	protein_coding	NONMMUT033183	LncRNA	-0.69345	0.000697625	Negative
Ttc9	protein_coding	Gm20619	LncRNA	-0.691815	0.000726925	Negative
Dcaf4	protein_coding	Gm20619	LncRNA	0.723758	0.000309417	Positive
Ylpm1	protein_coding	NONMMUT065573	LncRNA	0.716022	0.000384439	Positive
Ylpm1	protein_coding	NONMMUT065575	LncRNA	0.622615	0.00336835	Positive
Ylpm1	protein_coding	NONMMUT070681	LncRNA	0.648663	0.00197563	Positive
Ylpm1	protein_coding	NONMMUT074571	LncRNA	0.65172	0.00184981	Positive
Ylpm1	protein_coding	NONMMUT022383	LncRNA	0.727185	0.000280403	Positive
Ylpm1	protein_coding	NONMMUT021909	LncRNA	0.624733	0.00323098	Positive
Ylpm1	protein_coding	NONMMUT032513	LncRNA	0.697432	0.000630417	Positive
Ylpm1	protein_coding	NONMMUT033183	LncRNA	0.810345	1.4804e-05	Positive
LOC100503047	protein_coding	Gm20619	LncRNA	-0.600506	0.00511554	Negative
9030617O03Rik	protein_coding	Gm20619	LncRNA	0.696617	0.000643709	Positive
Rin3	protein_coding	E230001N04Rik	LncRNA	0.640403	0.00235199	Positive
Serpina3m	protein_coding	Gm20619	LncRNA	-0.673018	0.00114582	Negative
Serpina3n	protein_coding	Gm20619	LncRNA	-0.852171	1.84864e-06	Negative
Serpina3n	protein_coding	NONMMUT021913	LncRNA	0.623838	0.00328846	Positive
Tcl1b4	protein_coding	Gm20619	LncRNA	0.720176	0.000342435	Positive
Gm6768	protein_coding	Gm20619	LncRNA	-0.643074	0.00222425	Negative
Gm3625	protein_coding	Gm20619	LncRNA	-0.771279	6.84873e-05	Negative
Gm3625	protein_coding	NONMMUT022383	LncRNA	-0.641741	0.00228726	Negative
Gm3625	protein_coding	NONMMUT021909	LncRNA	-0.61012	0.00428142	Negative
Ahr	protein_coding	Gm20619	LncRNA	-0.742542	0.000177126	Negative
Lsmem1	protein_coding	Gm20619	LncRNA	0.851719	1.89678e-06	Positive
Ifrd1	protein_coding	Gm20619	LncRNA	-0.602635	0.00492015	Negative
Fbxo33	protein_coding	E230001N04Rik	LncRNA	0.60611	0.0046145	Positive
Atp6v1d	protein_coding	NONMMUT074571	LncRNA	-0.629495	0.00293898	Negative
Vti1b	protein_coding	NONMMUT035976	LncRNA	-0.613955	0.00398167	Negative
Vti1b	protein_coding	NONMMUT070681	LncRNA	-0.751925	0.000131685	Negative
Vti1b	protein_coding	NONMMUT022383	LncRNA	-0.749705	0.000141416	Negative
Vti1b	protein_coding	NONMMUT021909	LncRNA	-0.602775	0.00490752	Negative
Vti1b	protein_coding	NONMMUT033183	LncRNA	-0.732699	0.000238605	Negative
Rdh11	protein_coding	Gm20619	LncRNA	-0.730697	0.000253119	Negative
Zfp36l1	protein_coding	NONMMUT043111	LncRNA	0.702025	0.000559793	Positive
Zfp36l1	protein_coding	NONMMUT051252	LncRNA	0.61394	0.00398282	Positive
Zfp36l1	protein_coding	NONMMUT021913	LncRNA	0.605297	0.00468452	Positive
Zfp36l1	protein_coding	NONMMUT034056	LncRNA	0.705184	0.000515221	Positive
Acyp1	protein_coding	NONMMUT043111	LncRNA	-0.612167	0.00411922	Negative
Acyp1	protein_coding	Gm20475	LncRNA	-0.684288	0.000875611	Negative
Acyp1	protein_coding	NONMMUT065573	LncRNA	-0.711164	0.00043906	Negative
Acyp1	protein_coding	NONMMUT065575	LncRNA	-0.753829	0.000123805	Negative
Acyp1	protein_coding	NONMMUT074571	LncRNA	-0.814909	1.21036e-05	Negative
Acyp1	protein_coding	NONMMUT022383	LncRNA	-0.689069	0.000778469	Negative
Acyp1	protein_coding	NONMMUT021909	LncRNA	-0.663657	0.00142071	Negative
Acyp1	protein_coding	NONMMUT021913	LncRNA	-0.73771	0.000205352	Negative
Acyp1	protein_coding	NONMMUT032513	LncRNA	-0.807988	1.63927e-05	Negative
Acyp1	protein_coding	NONMMUT033183	LncRNA	-0.74876	0.000145741	Negative
Acyp1	protein_coding	NONMMUT034056	LncRNA	-0.686253	0.000834512	Negative
Tmed10	protein_coding	Gm20619	LncRNA	-0.637593	0.00249291	Negative
Sptlc2	protein_coding	Gm20619	LncRNA	-0.822872	8.40378e-06	Negative
Gm6803	protein_coding	Gm20619	LncRNA	-0.634592	0.00265111	Negative
Cep128	protein_coding	Gm20619	LncRNA	0.622837	0.00335378	Positive
Gtf2a1	protein_coding	H2-Q5	LncRNA	0.636235	0.0025635	Positive
Atxn3	protein_coding	Gm20619	LncRNA	-0.670278	0.00122119	Negative
Asb2	protein_coding	Gm20619	LncRNA	0.700576	0.000581306	Positive
Gdi2	protein_coding	Gm20619	LncRNA	-0.699326	0.000600432	Negative
Hist1h1c	protein_coding	Gm20619	LncRNA	-0.646971	0.00204833	Negative
Wrnip1	protein_coding	NONMMUT035976	LncRNA	0.627283	0.00307177	Positive
Wrnip1	protein_coding	NONMMUT057677	LncRNA	0.61522	0.00388671	Positive
Wrnip1	protein_coding	NONMMUT032513	LncRNA	0.614853	0.00391409	Positive
Bphl	protein_coding	Gm20619	LncRNA	0.651478	0.0018595	Positive
Gcnt2	protein_coding	Gm20619	LncRNA	-0.70591	0.000505418	Negative
Hivep1	protein_coding	NONMMUT021913	LncRNA	0.628359	0.00300656	Positive
Gmpr	protein_coding	Gm20619	LncRNA	0.771643	6.76086e-05	Positive
C78339	protein_coding	Gm20619	LncRNA	-0.74983	0.000140849	Negative
Gadd45g	protein_coding	Gm20619	LncRNA	-0.671854	0.00117735	Negative
Smad5	protein_coding	NONMMUT043111	LncRNA	0.685405	0.000852055	Positive
Smad5	protein_coding	NONMMUT051252	LncRNA	0.718488	0.000359003	Positive
Smad5	protein_coding	NONMMUT065575	LncRNA	0.644812	0.00214428	Positive
Smad5	protein_coding	NONMMUT074571	LncRNA	0.638613	0.00244095	Positive
Smad5	protein_coding	NONMMUT032513	LncRNA	0.620209	0.0035303	Positive
Smad5	protein_coding	NONMMUT034056	LncRNA	0.672785	0.00115207	Positive
Ttc37	protein_coding	E230001N04Rik	LncRNA	-0.657101	0.00164462	Negative
Tmem167	protein_coding	Gm20619	LncRNA	-0.750364	0.000138465	Negative
Ppap2a	protein_coding	Gm20619	LncRNA	-0.671989	0.00117365	Negative
Hmgcs1	protein_coding	E230001N04Rik	LncRNA	-0.625736	0.00316754	Negative
Mtr	protein_coding	Gm20619	LncRNA	0.746289	0.000157589	Positive
Cdk13	protein_coding	NONMMUT065575	LncRNA	0.618751	0.00363157	Positive
Cdk13	protein_coding	NONMMUT021913	LncRNA	0.651221	0.00186986	Positive
Cdk13	protein_coding	NONMMUT032513	LncRNA	0.619617	0.00357112	Positive
Cdk13	protein_coding	NONMMUT034056	LncRNA	0.759168	0.000103829	Positive
Prl8a1	protein_coding	NONMMUT051252	LncRNA	-0.641895	0.00227989	Negative
Prl8a1	protein_coding	NONMMUT057677	LncRNA	-0.64189	0.00228011	Negative
Prl8a1	protein_coding	NONMMUT032513	LncRNA	-0.613746	0.00399757	Negative
Mylk4	protein_coding	Gm20619	LncRNA	0.824801	7.67245e-06	Positive
Serpinb1a	protein_coding	Gm20619	LncRNA	-0.718087	0.000363043	Negative
Serpinb1c	protein_coding	Gm20619	LncRNA	-0.712223	0.000426614	Negative
Eci3	protein_coding	NONMMUT043111	LncRNA	-0.627403	0.00306445	Negative
Eci3	protein_coding	NONMMUT057677	LncRNA	-0.63426	0.00266911	Negative
Eci3	protein_coding	NONMMUT065573	LncRNA	-0.778626	5.25597e-05	Negative
Eci3	protein_coding	NONMMUT065575	LncRNA	-0.704662	0.000522369	Negative
Eci3	protein_coding	NONMMUT070681	LncRNA	-0.637136	0.00251648	Negative
Eci3	protein_coding	NONMMUT074571	LncRNA	-0.807745	1.6565e-05	Negative
Eci3	protein_coding	NONMMUT022383	LncRNA	-0.735308	0.000220755	Negative
Eci3	protein_coding	NONMMUT021909	LncRNA	-0.782872	4.49008e-05	Negative
Eci3	protein_coding	NONMMUT021911	LncRNA	-0.695359	0.000664684	Negative
Eci3	protein_coding	NONMMUT021913	LncRNA	-0.793044	3.03493e-05	Negative
Eci3	protein_coding	NONMMUT032513	LncRNA	-0.820052	9.58203e-06	Negative
Eci3	protein_coding	NONMMUT033183	LncRNA	-0.774192	6.17338e-05	Negative
Eci3	protein_coding	NONMMUT034056	LncRNA	-0.616288	0.00380802	Negative
Eci2	protein_coding	NONMMUT074571	LncRNA	-0.664696	0.00138773	Negative
Eci2	protein_coding	NONMMUT021913	LncRNA	-0.711517	0.000434871	Negative
Eci2	protein_coding	NONMMUT032513	LncRNA	-0.690507	0.000751103	Negative
Eci2	protein_coding	NONMMUT033183	LncRNA	-0.664856	0.00138269	Negative
Rpp40	protein_coding	NONMMUT057677	LncRNA	-0.671279	0.00119319	Negative
Rpp40	protein_coding	NONMMUT021909	LncRNA	-0.619631	0.00357013	Negative
Rpp40	protein_coding	NONMMUT021911	LncRNA	-0.614462	0.00394341	Negative
Rpp40	protein_coding	NONMMUT021913	LncRNA	-0.660593	0.00152193	Negative
Rpp40	protein_coding	NONMMUT032513	LncRNA	-0.611256	0.00419074	Negative
Ssr1	protein_coding	NONMMUT051252	LncRNA	0.761559	9.58203e-05	Positive
Ssr1	protein_coding	NONMMUT065575	LncRNA	0.645081	0.00213212	Positive
Ssr1	protein_coding	NONMMUT021913	LncRNA	0.671272	0.00119337	Positive
Atxn1	protein_coding	NONMMUT032513	LncRNA	0.646537	0.0020673	Positive
Atxn1	protein_coding	NONMMUT033183	LncRNA	0.76446	8.68237e-05	Positive
Tpmt	protein_coding	NONMMUT033183	LncRNA	-0.611269	0.00418973	Negative
Wnk2	protein_coding	Gm20619	LncRNA	0.795855	2.71322e-05	Positive
Slc35d2	protein_coding	Gm20619	LncRNA	-0.691518	0.00073235	Negative
Slc35d2	protein_coding	H2-Q5	LncRNA	0.60102	0.00506782	Positive
Ctsl	protein_coding	Gm20619	LncRNA	-0.643387	0.00220968	Negative
Lrrc14b	protein_coding	Gm20619	LncRNA	0.714869	0.000396845	Positive
Rhobtb3	protein_coding	NONMMUT035976	LncRNA	0.616069	0.00382409	Positive
Rhobtb3	protein_coding	NONMMUT051252	LncRNA	0.640296	0.00235721	Positive
Rhobtb3	protein_coding	NONMMUT065573	LncRNA	0.61774	0.00370312	Positive
Rhobtb3	protein_coding	NONMMUT065575	LncRNA	0.620811	0.0034892	Positive
Rhobtb3	protein_coding	NONMMUT032513	LncRNA	0.68685	0.000822363	Positive
Rhobtb3	protein_coding	NONMMUT033183	LncRNA	0.63764	0.00249046	Positive
Rfesd	protein_coding	NONMMUT074571	LncRNA	-0.65371	0.00177154	Negative
Vcan	protein_coding	Gm20619	LncRNA	-0.810729	1.45584e-05	Negative
Vcan	protein_coding	NONMMUT065575	LncRNA	0.63815	0.0024644	Positive
Vcan	protein_coding	NONMMUT021911	LncRNA	0.617105	0.00374874	Positive
Vcan	protein_coding	NONMMUT021913	LncRNA	0.721285	0.000331905	Positive
Vcan	protein_coding	NONMMUT034056	LncRNA	0.662995	0.00144212	Positive
Naip1	protein_coding	Gm20619	LncRNA	-0.793113	3.02656e-05	Negative
Mast4	protein_coding	NONMMUT065573	LncRNA	0.634606	0.00265033	Positive
Mast4	protein_coding	NONMMUT074571	LncRNA	0.619027	0.00361222	Positive
Mast4	protein_coding	NONMMUT021909	LncRNA	0.654947	0.00172431	Positive
Mast4	protein_coding	NONMMUT021913	LncRNA	0.614993	0.00390366	Positive
Mast4	protein_coding	NONMMUT032513	LncRNA	0.703126	0.000543909	Positive
Mast4	protein_coding	NONMMUT033183	LncRNA	0.623459	0.00331306	Positive
Kctd6	protein_coding	Gm20619	LncRNA	-0.673943	0.00112127	Negative
Kat6b	protein_coding	NONMMUT035976	LncRNA	0.75804	0.000107799	Positive
Kat6b	protein_coding	NONMMUT043111	LncRNA	0.656626	0.00166193	Positive
Kat6b	protein_coding	Gm20475	LncRNA	0.633556	0.00270761	Positive
Kat6b	protein_coding	NONMMUT057677	LncRNA	0.788146	3.67438e-05	Positive
Kat6b	protein_coding	NONMMUT065573	LncRNA	0.760578	9.90401e-05	Positive
Kat6b	protein_coding	NONMMUT065575	LncRNA	0.669183	0.00125245	Positive
Kat6b	protein_coding	NONMMUT070681	LncRNA	0.788301	3.65249e-05	Positive
Kat6b	protein_coding	NONMMUT022383	LncRNA	0.761517	9.59584e-05	Positive
Kat6b	protein_coding	NONMMUT021909	LncRNA	0.754822	0.000119858	Positive
Kat6b	protein_coding	NONMMUT021911	LncRNA	0.739556	0.000194142	Positive
Kat6b	protein_coding	NONMMUT021913	LncRNA	0.678611	0.00100406	Positive
Kat6b	protein_coding	NONMMUT032513	LncRNA	0.775305	5.93112e-05	Positive
Kat6b	protein_coding	NONMMUT033183	LncRNA	0.840241	3.55047e-06	Positive
Kat6b	protein_coding	H2-Q5	LncRNA	-0.626974	0.00309066	Negative
Zmiz1	protein_coding	NONMMUT021913	LncRNA	0.624834	0.00322452	Positive
Zmiz1	protein_coding	NONMMUT034056	LncRNA	0.626447	0.00312321	Positive
Ppif	protein_coding	Gm20619	LncRNA	0.830842	5.72721e-06	Positive
Arf4	protein_coding	NONMMUT051252	LncRNA	0.605423	0.00467361	Positive
Asb14	protein_coding	Gm20619	LncRNA	0.849922	2.09954e-06	Positive
Ncoa4	protein_coding	Gm20475	LncRNA	-0.613792	0.00399404	Negative
Vstm4	protein_coding	Gm20619	LncRNA	0.691137	0.000739378	Positive
Anxa8	protein_coding	Gm20619	LncRNA	-0.723289	0.000313574	Negative
Mapk1ip1l	protein_coding	NONMMUT043111	LncRNA	0.664769	0.00138541	Positive
Mapk1ip1l	protein_coding	NONMMUT051252	LncRNA	0.730213	0.000256735	Positive
Mapk1ip1l	protein_coding	NONMMUT065575	LncRNA	0.674474	0.0011074	Positive
Mapk1ip1l	protein_coding	NONMMUT074571	LncRNA	0.719959	0.000344527	Positive
Mapk1ip1l	protein_coding	NONMMUT021909	LncRNA	0.64384	0.00218871	Positive
Mapk1ip1l	protein_coding	NONMMUT021913	LncRNA	0.707116	0.000489473	Positive
Mapk1ip1l	protein_coding	NONMMUT032513	LncRNA	0.718563	0.000358255	Positive
Mapk1ip1l	protein_coding	NONMMUT034056	LncRNA	0.623623	0.0033024	Positive
Dcaf11	protein_coding	Gm20619	LncRNA	0.645764	0.00210152	Positive
Dcaf11	protein_coding	NONMMUT021913	LncRNA	-0.601469	0.00502643	Negative
Mtmr6	protein_coding	Gm20619	LncRNA	-0.7295	0.000262152	Negative
Fam124a	protein_coding	E230001N04Rik	LncRNA	0.661492	0.00149162	Positive
Ccdc25	protein_coding	E230001N04Rik	LncRNA	-0.719535	0.00034865	Negative
Chrna2	protein_coding	NONMMUT032513	LncRNA	-0.60006	0.00515731	Negative
Chrna2	protein_coding	NONMMUT033183	LncRNA	-0.641038	0.00232107	Negative
Adra1a	protein_coding	Gm20619	LncRNA	0.772244	6.61829e-05	Positive
Elf1	protein_coding	Gm20619	LncRNA	-0.726437	0.000286532	Negative
Ipo5	protein_coding	E230001N04Rik	LncRNA	-0.695064	0.000669685	Negative
Anxa7	protein_coding	Gm20619	LncRNA	-0.809108	1.56207e-05	Negative
3425401B19Rik	protein_coding	Gm20619	LncRNA	0.803797	1.95854e-05	Positive
Ero1l	protein_coding	Gm20619	LncRNA	-0.700305	0.000585407	Negative
Gnpnat1	protein_coding	Gm20619	LncRNA	-0.631432	0.00282665	Negative
Adcy4	protein_coding	Gm20619	LncRNA	-0.715342	0.000391711	Negative
Pspc1	protein_coding	E230001N04Rik	LncRNA	-0.667612	0.00129849	Negative
Atp8a2	protein_coding	NONMMUT051252	LncRNA	-0.665105	0.0013749	Negative
Rhobtb2	protein_coding	Gm20619	LncRNA	0.612941	0.00405917	Positive
Klf12	protein_coding	Gm20619	LncRNA	0.79494	2.8145e-05	Positive
Ednrb	protein_coding	Gm20619	LncRNA	-0.624426	0.00325058	Negative
Hacl1	protein_coding	NONMMUT074571	LncRNA	-0.600261	0.00513846	Negative
Hacl1	protein_coding	NONMMUT021913	LncRNA	-0.629739	0.00292461	Negative
Lats2	protein_coding	NONMMUT021913	LncRNA	0.6403	0.00235703	Positive
Lats2	protein_coding	NONMMUT034056	LncRNA	0.682299	0.00091893	Positive
Phf11d	protein_coding	H2-Q5	LncRNA	0.796815	2.61042e-05	Positive
Ank	protein_coding	Gm20619	LncRNA	0.776067	5.76982e-05	Positive
Cmbl	protein_coding	NONMMUT043111	LncRNA	-0.696443	0.000646583	Negative
Cmbl	protein_coding	Gm20619	LncRNA	0.709075	0.000464493	Positive
Cmbl	protein_coding	NONMMUT057677	LncRNA	-0.684647	0.000867985	Negative
Cmbl	protein_coding	NONMMUT065575	LncRNA	-0.659719	0.00155191	Negative
Cmbl	protein_coding	NONMMUT074571	LncRNA	-0.639318	0.00240557	Negative
Cmbl	protein_coding	NONMMUT021909	LncRNA	-0.737669	0.000205603	Negative
Cmbl	protein_coding	NONMMUT021911	LncRNA	-0.745009	0.000164044	Negative
Cmbl	protein_coding	NONMMUT021913	LncRNA	-0.817922	1.05644e-05	Negative
Cmbl	protein_coding	NONMMUT032513	LncRNA	-0.617263	0.00373731	Negative
Cmbl	protein_coding	NONMMUT034056	LncRNA	-0.677996	0.00101889	Negative
Sema5a	protein_coding	Gm20619	LncRNA	-0.884448	2.27718e-07	Negative
Dcaf13	protein_coding	Gm20619	LncRNA	-0.677972	0.00101948	Negative
Sqle	protein_coding	Gm20619	LncRNA	-0.634724	0.00264397	Negative
Gpihbp1	protein_coding	NONMMUT022383	LncRNA	-0.642079	0.00227112	Negative
Gpihbp1	protein_coding	E230001N04Rik	LncRNA	0.698725	0.000609816	Positive
Gpihbp1	protein_coding	NONMMUT033183	LncRNA	-0.644596	0.00215408	Negative
Gpt	protein_coding	Gm20619	LncRNA	0.759859	0.000101456	Positive
Ep300	protein_coding	Gm20475	LncRNA	0.703326	0.000541063	Positive
Ep300	protein_coding	NONMMUT032513	LncRNA	0.661314	0.0014976	Positive
Ep300	protein_coding	NONMMUT034056	LncRNA	0.608466	0.00441632	Positive
Srebf2	protein_coding	NONMMUT051252	LncRNA	0.668029	0.00128613	Positive
Srebf2	protein_coding	NONMMUT065575	LncRNA	0.610175	0.00427697	Positive
Srebf2	protein_coding	NONMMUT074571	LncRNA	0.613305	0.00403122	Positive
Srebf2	protein_coding	NONMMUT021913	LncRNA	0.691972	0.000724055	Positive
Srebf2	protein_coding	NONMMUT034056	LncRNA	0.625376	0.00319019	Positive
Ttc38	protein_coding	Gm20619	LncRNA	0.627359	0.00306709	Positive
Ttc38	protein_coding	NONMMUT074571	LncRNA	-0.600078	0.00515556	Negative
Ttc38	protein_coding	NONMMUT021913	LncRNA	-0.630419	0.00288496	Negative
Gramd4	protein_coding	Gm20619	LncRNA	0.652824	0.00180606	Positive
Ppp6r2	protein_coding	Gm20619	LncRNA	0.700511	0.000582292	Positive
CN725425	protein_coding	Gm20619	LncRNA	0.698154	0.000618841	Positive
Pfkm	protein_coding	Gm20619	LncRNA	0.774224	6.16646e-05	Positive
Gm5475	protein_coding	NONMMUT057677	LncRNA	-0.611555	0.00416718	Negative
Fbxo4	protein_coding	Gm20619	LncRNA	-0.775366	5.9181e-05	Negative
Osmr	protein_coding	Gm20619	LncRNA	-0.75686	0.000112093	Negative
Ywhaz	protein_coding	Gm20619	LncRNA	-0.609907	0.00429859	Negative
Nudcd1	protein_coding	Gm20619	LncRNA	-0.633209	0.00272678	Negative
St3gal1	protein_coding	Gm20619	LncRNA	-0.785101	4.12812e-05	Negative
Ago2	protein_coding	NONMMUT074571	LncRNA	0.638786	0.00243221	Positive
Ago2	protein_coding	NONMMUT021913	LncRNA	0.655759	0.0016939	Positive
Ago2	protein_coding	NONMMUT034056	LncRNA	0.602855	0.00490036	Positive
Lynx1	protein_coding	Gm20619	LncRNA	0.710221	0.000450384	Positive
Tsta3	protein_coding	NONMMUT035976	LncRNA	-0.602457	0.00493625	Negative
Tsta3	protein_coding	NONMMUT065573	LncRNA	-0.666916	0.00131932	Negative
Tsta3	protein_coding	NONMMUT021909	LncRNA	-0.650398	0.00190337	Negative
Slc25a17	protein_coding	Gm20619	LncRNA	-0.66592	0.00134965	Negative
Tob2	protein_coding	E230001N04Rik	LncRNA	0.67923	0.000989338	Positive
Pmm1	protein_coding	Gm20619	LncRNA	-0.624374	0.00325392	Negative
Gm17546	protein_coding	Gm20619	LncRNA	0.776852	5.6079e-05	Positive
Krt80	protein_coding	Gm20619	LncRNA	-0.651063	0.00187626	Negative
A630065K11Rik	protein_coding	Gm20619	LncRNA	0.729017	0.000265875	Positive
Mgrn1	protein_coding	Gm20619	LncRNA	0.716783	0.000376431	Positive
Nubp1	protein_coding	Gm20619	LncRNA	-0.751193	0.000134827	Negative
Mkl2	protein_coding	NONMMUT057677	LncRNA	0.629248	0.00295356	Positive
Mkl2	protein_coding	NONMMUT070681	LncRNA	0.716269	0.000381827	Positive
Mkl2	protein_coding	NONMMUT033183	LncRNA	0.639509	0.00239604	Positive
Crkl	protein_coding	NONMMUT043111	LncRNA	0.667191	0.00131107	Positive
Crkl	protein_coding	Gm20475	LncRNA	0.617931	0.00368952	Positive
Crkl	protein_coding	NONMMUT032513	LncRNA	0.611867	0.00414263	Positive
B3gnt5	protein_coding	Gm20619	LncRNA	-0.751921	0.000131703	Negative
Dvl3	protein_coding	NONMMUT065573	LncRNA	0.628294	0.00301045	Positive
Vps8	protein_coding	E230001N04Rik	LncRNA	-0.647406	0.00202941	Negative
Dnajb11	protein_coding	NONMMUT065575	LncRNA	0.610899	0.00421908	Positive
Dnajb11	protein_coding	NONMMUT074571	LncRNA	0.668377	0.0012759	Positive
Dnajb11	protein_coding	NONMMUT021913	LncRNA	0.710844	0.000442872	Positive
Smco1	protein_coding	Gm20619	LncRNA	0.812762	1.3315e-05	Positive
Heg1	protein_coding	Gm20619	LncRNA	-0.640264	0.00235876	Negative
Polq	protein_coding	Gm20619	LncRNA	0.663177	0.00143621	Positive
Rabl3	protein_coding	E230001N04Rik	LncRNA	-0.695417	0.000663701	Negative
Zbtb20	protein_coding	NONMMUT070681	LncRNA	0.612992	0.00405528	Positive
Zbtb20	protein_coding	NONMMUT022383	LncRNA	0.607749	0.00447586	Positive
Zbtb20	protein_coding	NONMMUT033183	LncRNA	0.647886	0.00200874	Positive
Atg3	protein_coding	Gm20619	LncRNA	-0.80278	2.04366e-05	Negative
Dcbld2	protein_coding	NONMMUT051252	LncRNA	0.767798	7.7379e-05	Positive
Dcbld2	protein_coding	Gm20619	LncRNA	-0.687358	0.000812132	Negative
Dcbld2	protein_coding	NONMMUT057677	LncRNA	0.607113	0.00452918	Positive
Dcbld2	protein_coding	NONMMUT065573	LncRNA	0.606079	0.00461711	Positive
Dcbld2	protein_coding	NONMMUT065575	LncRNA	0.724916	0.000299339	Positive
Dcbld2	protein_coding	NONMMUT074571	LncRNA	0.720004	0.000344091	Positive
Dcbld2	protein_coding	NONMMUT021909	LncRNA	0.671724	0.00118091	Positive
Dcbld2	protein_coding	NONMMUT021911	LncRNA	0.641847	0.00228215	Positive
Dcbld2	protein_coding	NONMMUT021913	LncRNA	0.775303	5.93158e-05	Positive
Dcbld2	protein_coding	NONMMUT032513	LncRNA	0.647718	0.00201596	Positive
Dcbld2	protein_coding	NONMMUT034056	LncRNA	0.646385	0.00207399	Positive
Cggbp1	protein_coding	NONMMUT043111	LncRNA	0.703139	0.000543716	Positive
Cggbp1	protein_coding	NONMMUT051252	LncRNA	0.607822	0.00446975	Positive
Cggbp1	protein_coding	Gm20619	LncRNA	-0.636407	0.00255444	Negative
Cggbp1	protein_coding	NONMMUT065575	LncRNA	0.623504	0.00331013	Positive
Cggbp1	protein_coding	NONMMUT074571	LncRNA	0.622197	0.00339607	Positive
Cggbp1	protein_coding	NONMMUT021913	LncRNA	0.669059	0.00125606	Positive
Cggbp1	protein_coding	NONMMUT034056	LncRNA	0.754169	0.000122442	Positive
Ifngr2	protein_coding	Gm20619	LncRNA	0.804259	1.92088e-05	Positive
Nlrc3	protein_coding	Gm20619	LncRNA	-0.776826	5.61312e-05	Negative
Trap1	protein_coding	Gm20619	LncRNA	0.630682	0.00286974	Positive
Trap1	protein_coding	NONMMUT021913	LncRNA	-0.683897	0.000883993	Negative
Crebbp	protein_coding	NONMMUT021913	LncRNA	0.649739	0.00193054	Positive
Crebbp	protein_coding	NONMMUT034056	LncRNA	0.616637	0.00378258	Positive
Txndc11	protein_coding	NONMMUT043111	LncRNA	0.665564	0.00136062	Positive
Txndc11	protein_coding	NONMMUT051252	LncRNA	0.669127	0.00125409	Positive
Prodh	protein_coding	NONMMUT021913	LncRNA	-0.607162	0.00452512	Negative
Comt	protein_coding	Gm20619	LncRNA	-0.734691	0.000224871	Negative
Klhl6	protein_coding	Gm20619	LncRNA	-0.679757	0.000976931	Negative
Masp1	protein_coding	Gm20619	LncRNA	-0.740731	0.000187287	Negative
Atp13a3	protein_coding	Gm20619	LncRNA	-0.778482	5.28383e-05	Negative
Pak2	protein_coding	Gm20619	LncRNA	-0.722446	0.000321179	Negative
Zdhhc23	protein_coding	E230001N04Rik	LncRNA	0.739495	0.000194508	Positive
Atp6v1a	protein_coding	Gm20619	LncRNA	-0.719486	0.000349124	Negative
Slc35a5	protein_coding	Gm20619	LncRNA	-0.616516	0.00379137	Negative
Cd200	protein_coding	NONMMUT043111	LncRNA	0.619778	0.00356001	Positive
Cd200	protein_coding	Gm20475	LncRNA	0.612837	0.00406717	Positive
Cd200	protein_coding	NONMMUT057677	LncRNA	0.614224	0.00396136	Positive
Cd200	protein_coding	NONMMUT074571	LncRNA	0.656618	0.00166219	Positive
Cd200	protein_coding	NONMMUT021911	LncRNA	0.680367	0.000962734	Positive
Cd200	protein_coding	NONMMUT021913	LncRNA	0.743423	0.000172353	Positive
Cd200	protein_coding	NONMMUT032513	LncRNA	0.658785	0.00158445	Positive
Cd200	protein_coding	NONMMUT034056	LncRNA	0.666074	0.00134492	Positive
Cmss1	protein_coding	Gm20619	LncRNA	0.777796	5.41808e-05	Positive
Cmss1	protein_coding	NONMMUT074571	LncRNA	-0.617782	0.00370017	Negative
Cmss1	protein_coding	NONMMUT021909	LncRNA	-0.63277	0.00275118	Negative
Cmss1	protein_coding	NONMMUT021911	LncRNA	-0.648567	0.00197971	Negative
Cmss1	protein_coding	NONMMUT021913	LncRNA	-0.698443	0.000614254	Negative
Btg3	protein_coding	Gm20619	LncRNA	-0.600089	0.00515459	Negative
D16Ertd472e	protein_coding	Gm20619	LncRNA	-0.69695	0.000638256	Negative
Mrpl39	protein_coding	Gm20619	LncRNA	0.886561	1.94409e-07	Positive
Mrpl39	protein_coding	NONMMUT021911	LncRNA	-0.645286	0.00212291	Negative
Mrpl39	protein_coding	NONMMUT021913	LncRNA	-0.695478	0.000662682	Negative
Mrpl39	protein_coding	NONMMUT034056	LncRNA	-0.604445	0.00475891	Negative
Adamts1	protein_coding	Gm20619	LncRNA	-0.640876	0.00232889	Negative
Scaf4	protein_coding	NONMMUT065573	LncRNA	0.672418	0.00116198	Positive
Scaf4	protein_coding	NONMMUT065575	LncRNA	0.629535	0.00293664	Positive
Scaf4	protein_coding	NONMMUT074571	LncRNA	0.706549	0.00049692	Positive
Scaf4	protein_coding	NONMMUT021909	LncRNA	0.65106	0.00187641	Positive
Scaf4	protein_coding	NONMMUT021913	LncRNA	0.645933	0.00209401	Positive
Scaf4	protein_coding	NONMMUT032513	LncRNA	0.799585	2.33228e-05	Positive
Scaf4	protein_coding	NONMMUT033183	LncRNA	0.626722	0.0031062	Positive
1110004E09Rik	protein_coding	NONMMUT035976	LncRNA	-0.66583	0.00135241	Negative
1110004E09Rik	protein_coding	NONMMUT057677	LncRNA	-0.674317	0.00111148	Negative
1110004E09Rik	protein_coding	NONMMUT065573	LncRNA	-0.723453	0.000312111	Negative
1110004E09Rik	protein_coding	NONMMUT065575	LncRNA	-0.639889	0.00237722	Negative
1110004E09Rik	protein_coding	NONMMUT070681	LncRNA	-0.703945	0.000532335	Negative
1110004E09Rik	protein_coding	NONMMUT074571	LncRNA	-0.637927	0.00247578	Negative
1110004E09Rik	protein_coding	NONMMUT022383	LncRNA	-0.61542	0.00387189	Negative
1110004E09Rik	protein_coding	NONMMUT021909	LncRNA	-0.733507	0.00023295	Negative
1110004E09Rik	protein_coding	NONMMUT021913	LncRNA	-0.635541	0.00260022	Negative
1110004E09Rik	protein_coding	NONMMUT032513	LncRNA	-0.789758	3.45211e-05	Negative
1110004E09Rik	protein_coding	NONMMUT033183	LncRNA	-0.677318	0.00103546	Negative
Kcne1	protein_coding	H2-Q5	LncRNA	-0.632779	0.00275068	Negative
Dscr3	protein_coding	H2-Q5	LncRNA	0.741054	0.000185437	Positive
Dnaja3	protein_coding	Gm20619	LncRNA	0.639186	0.00241216	Positive
Dnaja3	protein_coding	NONMMUT021913	LncRNA	-0.608918	0.00437911	Negative
Dnaja3	protein_coding	NONMMUT034056	LncRNA	-0.602255	0.00495462	Negative
Il10rb	protein_coding	Gm20619	LncRNA	0.836949	4.21204e-06	Positive
Tiam2	protein_coding	Gm20619	LncRNA	-0.715553	0.000389449	Negative
Tiam2	protein_coding	NONMMUT021913	LncRNA	0.699363	0.000599857	Positive
Tiam2	protein_coding	NONMMUT034056	LncRNA	0.616805	0.00377043	Positive
Fpr2	protein_coding	Gm20619	LncRNA	-0.647963	0.00200543	Negative
Msrb1	protein_coding	Gm20619	LncRNA	-0.618867	0.00362338	Negative
Lmf1	protein_coding	Gm20619	LncRNA	0.700655	0.000580126	Positive
Lmf1	protein_coding	H2-Q5	LncRNA	-0.686393	0.000831657	Negative
H2-Q2	protein_coding	NONMMUT070681	LncRNA	-0.603285	0.00486174	Negative
H2-Q2	protein_coding	H2-Q5	LncRNA	0.736008	0.000216166	Positive
H2-Q4	protein_coding	H2-Q5	LncRNA	0.925157	5.32147e-09	Positive
Cdsn	protein_coding	NONMMUT025371	LncRNA	0.67699	0.00104354	Positive
Ier3	protein_coding	Gm20619	LncRNA	-0.604036	0.00479498	Negative
Mdc1	protein_coding	NONMMUT043111	LncRNA	0.640848	0.00233028	Positive
Mdc1	protein_coding	NONMMUT051252	LncRNA	0.666641	0.00132766	Positive
Mdc1	protein_coding	Gm20619	LncRNA	-0.626906	0.00309486	Negative
Mdc1	protein_coding	NONMMUT065575	LncRNA	0.67454	0.00110566	Positive
Mdc1	protein_coding	NONMMUT074571	LncRNA	0.659027	0.00157595	Positive
Mdc1	protein_coding	NONMMUT021909	LncRNA	0.646548	0.00206685	Positive
Mdc1	protein_coding	NONMMUT021913	LncRNA	0.719161	0.000352315	Positive
Mdc1	protein_coding	NONMMUT032513	LncRNA	0.649035	0.00195997	Positive
Mdc1	protein_coding	NONMMUT034056	LncRNA	0.772957	6.45239e-05	Positive
Pla2g7	protein_coding	Gm20619	LncRNA	-0.781702	4.69079e-05	Negative
Btg3	protein_coding	Gm20619	LncRNA	-0.705006	0.000517655	Negative
Ypel5	protein_coding	Gm20619	LncRNA	-0.613169	0.00404169	Negative
Ndufaf7	protein_coding	NONMMUT074571	LncRNA	-0.606141	0.00461179	Negative
Ndufaf7	protein_coding	NONMMUT021913	LncRNA	-0.616062	0.00382455	Negative
Gm6594	protein_coding	NONMMUT043111	LncRNA	-0.625459	0.00318495	Negative
Gm6594	protein_coding	NONMMUT021909	LncRNA	-0.608136	0.00444363	Negative
Gm6594	protein_coding	NONMMUT021911	LncRNA	-0.611923	0.00413829	Negative
Gm6594	protein_coding	NONMMUT021913	LncRNA	-0.604728	0.00473412	Negative
Socs5	protein_coding	Gm20619	LncRNA	-0.709052	0.000464777	Negative
Socs5	protein_coding	NONMMUT021913	LncRNA	0.622234	0.00339358	Positive
Msh2	protein_coding	Gm20619	LncRNA	0.689437	0.000771381	Positive
Foxn2	protein_coding	Gm20619	LncRNA	-0.712015	0.000429038	Negative
Tnfrsf12a	protein_coding	Gm20619	LncRNA	-0.614524	0.00393878	Negative
Metrn	protein_coding	NONMMUT022383	LncRNA	-0.695675	0.000659356	Negative
Metrn	protein_coding	NONMMUT021909	LncRNA	-0.622903	0.00334938	Negative
Nudt3	protein_coding	Gm20619	LncRNA	0.729876	0.000259287	Positive
Stk38	protein_coding	NONMMUT057677	LncRNA	0.679838	0.000975035	Positive
Stk38	protein_coding	NONMMUT022383	LncRNA	0.634081	0.00267889	Positive
Stk38	protein_coding	NONMMUT021911	LncRNA	0.701826	0.000562712	Positive
Stk38	protein_coding	NONMMUT021913	LncRNA	0.644719	0.00214852	Positive
Stk38	protein_coding	NONMMUT033183	LncRNA	0.611405	0.00417896	Positive
Mdga1	protein_coding	Gm20619	LncRNA	0.680283	0.000964678	Positive
Sik1	protein_coding	E230001N04Rik	LncRNA	0.636071	0.00257214	Positive
Zfp870	protein_coding	E230001N04Rik	LncRNA	-0.605668	0.00465248	Negative
Zfp955a	protein_coding	E230001N04Rik	LncRNA	-0.642615	0.00224578	Negative
Pfdn6	protein_coding	NONMMUT035976	LncRNA	-0.660344	0.00153042	Negative
Pfdn6	protein_coding	NONMMUT043111	LncRNA	-0.724421	0.00030361	Negative
Pfdn6	protein_coding	Gm20475	LncRNA	-0.627141	0.00308044	Negative
Pfdn6	protein_coding	NONMMUT057677	LncRNA	-0.639563	0.00239338	Negative
Pfdn6	protein_coding	NONMMUT065573	LncRNA	-0.819349	9.89708e-06	Negative
Pfdn6	protein_coding	NONMMUT065575	LncRNA	-0.745408	0.000162005	Negative
Pfdn6	protein_coding	NONMMUT070681	LncRNA	-0.623338	0.00332092	Negative
Pfdn6	protein_coding	NONMMUT074571	LncRNA	-0.786069	3.97887e-05	Negative
Pfdn6	protein_coding	NONMMUT022383	LncRNA	-0.744372	0.000167338	Negative
Pfdn6	protein_coding	NONMMUT021909	LncRNA	-0.803059	2.02001e-05	Negative
Pfdn6	protein_coding	NONMMUT021911	LncRNA	-0.753171	0.000126484	Negative
Pfdn6	protein_coding	NONMMUT021913	LncRNA	-0.831124	5.64817e-06	Negative
Pfdn6	protein_coding	NONMMUT032513	LncRNA	-0.785029	4.13933e-05	Negative
Pfdn6	protein_coding	NONMMUT033183	LncRNA	-0.772092	6.65419e-05	Negative
Pfdn6	protein_coding	NONMMUT034056	LncRNA	-0.678761	0.00100048	Negative
H2-M10.2	protein_coding	NONMMUT051252	LncRNA	-0.611144	0.00419961	Negative
H2-M10.2	protein_coding	NONMMUT057677	LncRNA	-0.630213	0.00289692	Negative
H2-M10.2	protein_coding	NONMMUT065575	LncRNA	-0.66215	0.00146979	Negative
H2-M10.2	protein_coding	NONMMUT022383	LncRNA	-0.80246	2.07112e-05	Negative
H2-M10.2	protein_coding	NONMMUT032513	LncRNA	-0.641793	0.00228478	Negative
H2-M10.2	protein_coding	NONMMUT033183	LncRNA	-0.668216	0.00128063	Negative
Olfr101	protein_coding	E230001N04Rik	LncRNA	0.632395	0.00277214	Positive
Olfr102	protein_coding	NONMMUT043111	LncRNA	0.724902	0.00029946	Positive
Olfr102	protein_coding	Gm20475	LncRNA	0.680706	0.000954917	Positive
Olfr102	protein_coding	NONMMUT057677	LncRNA	0.626074	0.00314638	Positive
Olfr102	protein_coding	NONMMUT070681	LncRNA	0.602065	0.00497182	Positive
Olfr102	protein_coding	NONMMUT025371	LncRNA	-0.679233	0.000989264	Negative
Gm16494	protein_coding	Gm20619	LncRNA	0.658299	0.00160162	Positive
Plin5	protein_coding	NONMMUT032513	LncRNA	-0.651991	0.00183897	Negative
Plin3	protein_coding	NONMMUT065573	LncRNA	-0.659224	0.00156908	Negative
Plin3	protein_coding	NONMMUT065575	LncRNA	-0.630361	0.00288832	Negative
Plin3	protein_coding	NONMMUT074571	LncRNA	-0.635096	0.00262398	Negative
Plin3	protein_coding	NONMMUT021909	LncRNA	-0.65426	0.00175041	Negative
Plin3	protein_coding	NONMMUT021911	LncRNA	-0.636399	0.00255485	Negative
Plin3	protein_coding	NONMMUT021913	LncRNA	-0.73295	0.000236834	Negative
Ptprs	protein_coding	NONMMUT051252	LncRNA	0.6073	0.00451347	Positive
Ptprs	protein_coding	Gm20475	LncRNA	0.631354	0.00283113	Positive
Ptprs	protein_coding	NONMMUT065575	LncRNA	0.749491	0.000142384	Positive
Ptprs	protein_coding	NONMMUT074571	LncRNA	0.754311	0.000121876	Positive
Ptprs	protein_coding	NONMMUT022383	LncRNA	0.690638	0.000748658	Positive
Ptprs	protein_coding	NONMMUT021909	LncRNA	0.613471	0.00401851	Positive
Ptprs	protein_coding	NONMMUT021913	LncRNA	0.740997	0.000185766	Positive
Ptprs	protein_coding	NONMMUT032513	LncRNA	0.769877	7.19563e-05	Positive
Ptprs	protein_coding	NONMMUT033183	LncRNA	0.747937	0.000149598	Positive
Ptprs	protein_coding	NONMMUT034056	LncRNA	0.679625	0.000980032	Positive
Fbxl17	protein_coding	NONMMUT032513	LncRNA	0.60662	0.00457099	Positive
Fbxl17	protein_coding	NONMMUT033183	LncRNA	0.625024	0.00321243	Positive
Ptprm	protein_coding	Gm20619	LncRNA	0.653482	0.00178036	Positive
Thada	protein_coding	NONMMUT035976	LncRNA	0.705207	0.000514903	Positive
Thada	protein_coding	NONMMUT051252	LncRNA	0.617838	0.00369613	Positive
Thada	protein_coding	NONMMUT057677	LncRNA	0.639806	0.00238135	Positive
Thada	protein_coding	NONMMUT065575	LncRNA	0.674425	0.00110867	Positive
Thada	protein_coding	NONMMUT070681	LncRNA	0.66997	0.00122992	Positive
Thada	protein_coding	NONMMUT022383	LncRNA	0.691584	0.00073115	Positive
Thada	protein_coding	NONMMUT021909	LncRNA	0.672521	0.00115919	Positive
Thada	protein_coding	E230001N04Rik	LncRNA	-0.615788	0.00384472	Negative
Thada	protein_coding	NONMMUT032513	LncRNA	0.701501	0.000567504	Positive
Thada	protein_coding	NONMMUT033183	LncRNA	0.701522	0.000567193	Positive
Mcfd2	protein_coding	Gm20619	LncRNA	-0.690273	0.000755494	Negative
Calm2	protein_coding	Gm20619	LncRNA	-0.754088	0.000122767	Negative
H2-Q8	protein_coding	H2-Q5	LncRNA	0.966343	4.65872e-12	Positive
H2-Q7	protein_coding	H2-Q5	LncRNA	0.983731	7.10543e-15	Positive
Zeb1	protein_coding	NONMMUT043111	LncRNA	0.64668	0.00206104	Positive
Zeb1	protein_coding	NONMMUT051252	LncRNA	0.659824	0.00154826	Positive
Zeb1	protein_coding	NONMMUT065573	LncRNA	0.716035	0.000384305	Positive
Zeb1	protein_coding	NONMMUT065575	LncRNA	0.718697	0.000356916	Positive
Zeb1	protein_coding	NONMMUT074571	LncRNA	0.646083	0.00208735	Positive
Zeb1	protein_coding	NONMMUT022383	LncRNA	0.688911	0.000781535	Positive
Zeb1	protein_coding	NONMMUT021909	LncRNA	0.695848	0.000656463	Positive
Zeb1	protein_coding	NONMMUT032513	LncRNA	0.770669	6.99786e-05	Positive
Zeb1	protein_coding	NONMMUT033183	LncRNA	0.672155	0.00116911	Positive
Rbbp8	protein_coding	Gm20619	LncRNA	-0.611149	0.00419918	Negative
3110002H16Rik	protein_coding	NONMMUT021911	LncRNA	-0.6483	0.00199105	Negative
3110002H16Rik	protein_coding	NONMMUT021913	LncRNA	-0.727323	0.000279283	Negative
Psma8	protein_coding	E230001N04Rik	LncRNA	0.641119	0.00231716	Positive
Rnf125	protein_coding	E230001N04Rik	LncRNA	0.638483	0.00244754	Positive
Mapre2	protein_coding	Gm20619	LncRNA	0.785807	4.01883e-05	Positive
Ammecr1l	protein_coding	NONMMUT021913	LncRNA	0.603998	0.0047983	Positive
Zmat2	protein_coding	H2-Q5	LncRNA	0.602921	0.00489435	Positive
Pcdhb17	protein_coding	NONMMUT043111	LncRNA	0.637218	0.0025122	Positive
Pcdhb17	protein_coding	NONMMUT051252	LncRNA	0.69158	0.000731222	Positive
Pcdhb17	protein_coding	NONMMUT065573	LncRNA	0.69089	0.000743948	Positive
Pcdhb17	protein_coding	NONMMUT065575	LncRNA	0.745239	0.000162863	Positive
Pcdhb17	protein_coding	NONMMUT074571	LncRNA	0.679177	0.000990579	Positive
Pcdhb17	protein_coding	NONMMUT022383	LncRNA	0.62995	0.00291224	Positive
Pcdhb17	protein_coding	NONMMUT021909	LncRNA	0.692862	0.00070804	Positive
Pcdhb17	protein_coding	NONMMUT021911	LncRNA	0.658556	0.00159251	Positive
Pcdhb17	protein_coding	NONMMUT021913	LncRNA	0.754119	0.000122643	Positive
Pcdhb17	protein_coding	NONMMUT032513	LncRNA	0.715551	0.000389468	Positive
Pcdhb17	protein_coding	NONMMUT033183	LncRNA	0.671456	0.00118828	Positive
0610009O20Rik	protein_coding	Gm20619	LncRNA	0.827249	6.82436e-06	Positive
Kcnn2	protein_coding	Gm20619	LncRNA	0.789898	3.43347e-05	Positive
Eif1a	protein_coding	Gm20619	LncRNA	-0.806174	1.77145e-05	Negative
Gykl1	protein_coding	Gm20619	LncRNA	0.677305	0.00103575	Positive
Lmnb1	protein_coding	NONMMUT065575	LncRNA	0.659034	0.00157571	Positive
Lmnb1	protein_coding	NONMMUT074571	LncRNA	0.661168	0.00150251	Positive
Lmnb1	protein_coding	NONMMUT032513	LncRNA	0.6519	0.00184259	Positive
Lmnb1	protein_coding	NONMMUT034056	LncRNA	0.687082	0.000817681	Positive
Prrc1	protein_coding	NONMMUT021909	LncRNA	0.66773	0.00129499	Positive
Prrc1	protein_coding	NONMMUT021911	LncRNA	0.653237	0.00178991	Positive
Prrc1	protein_coding	NONMMUT021913	LncRNA	0.773739	6.27447e-05	Positive
Camk2a	protein_coding	Gm20619	LncRNA	0.887279	1.84108e-07	Positive
Zfp532	protein_coding	NONMMUT043111	LncRNA	0.65971	0.00155219	Positive
Zfp532	protein_coding	NONMMUT051252	LncRNA	0.603994	0.00479867	Positive
Zfp532	protein_coding	Gm20475	LncRNA	0.64571	0.00210392	Positive
Zfp532	protein_coding	NONMMUT065573	LncRNA	0.718732	0.000356568	Positive
Zfp532	protein_coding	NONMMUT065575	LncRNA	0.753	0.000127185	Positive
Zfp532	protein_coding	NONMMUT074571	LncRNA	0.80719	1.69633e-05	Positive
Zfp532	protein_coding	NONMMUT022383	LncRNA	0.670526	0.00121421	Positive
Zfp532	protein_coding	NONMMUT021909	LncRNA	0.657455	0.00163182	Positive
Zfp532	protein_coding	NONMMUT021911	LncRNA	0.646706	0.00205989	Positive
Zfp532	protein_coding	NONMMUT021913	LncRNA	0.818437	1.03192e-05	Positive
Zfp532	protein_coding	NONMMUT032513	LncRNA	0.838211	3.94662e-06	Positive
Zfp532	protein_coding	NONMMUT033183	LncRNA	0.717946	0.000364464	Positive
Zfp532	protein_coding	NONMMUT034056	LncRNA	0.707755	0.000481198	Positive
Ccdc68	protein_coding	Gm20619	LncRNA	-0.658881	0.00158108	Negative
Mex3c	protein_coding	Gm20619	LncRNA	-0.653722	0.00177109	Negative
Zfp516	protein_coding	NONMMUT032513	LncRNA	0.611146	0.00419947	Positive
Zfp516	protein_coding	NONMMUT034056	LncRNA	0.721543	0.000329489	Positive
Zscan30	protein_coding	E230001N04Rik	LncRNA	-0.682817	0.000907474	Negative
Slc39a6	protein_coding	Gm20619	LncRNA	-0.803239	2.00481e-05	Negative
Slc39a6	protein_coding	NONMMUT021913	LncRNA	0.615431	0.00387107	Positive
Reep5	protein_coding	Gm20619	LncRNA	0.667922	0.00128929	Positive
Hbegf	protein_coding	Gm20619	LncRNA	-0.635877	0.00258239	Negative
Diap1	protein_coding	Gm20619	LncRNA	-0.681174	0.000944226	Negative
Yipf5	protein_coding	Gm20619	LncRNA	-0.736107	0.000215529	Negative
Gm4841	protein_coding	NONMMUT034056	LncRNA	-0.608458	0.00441696	Negative
Afap1l1	protein_coding	Gm20619	LncRNA	0.714025	0.000406143	Positive
Ablim3	protein_coding	E230001N04Rik	LncRNA	0.774294	6.15099e-05	Positive
Atp8b1	protein_coding	Gm20619	LncRNA	-0.772633	6.52724e-05	Negative
Atp8b1	protein_coding	NONMMUT021911	LncRNA	0.631109	0.00284516	Positive
Atp8b1	protein_coding	NONMMUT021913	LncRNA	0.697849	0.000623711	Positive
Atp8b1	protein_coding	NONMMUT034056	LncRNA	0.614835	0.00391543	Positive
Mppe1	protein_coding	E230001N04Rik	LncRNA	-0.683904	0.000883832	Negative
Pcdhgb1	protein_coding	NONMMUT035976	LncRNA	0.633256	0.00272421	Positive
Pcdhgb1	protein_coding	NONMMUT065573	LncRNA	0.716448	0.000379941	Positive
Pcdhgb1	protein_coding	NONMMUT065575	LncRNA	0.637504	0.00249748	Positive
Pcdhgb1	protein_coding	NONMMUT070681	LncRNA	0.700861	0.000577028	Positive
Pcdhgb1	protein_coding	NONMMUT022383	LncRNA	0.734197	0.000228211	Positive
Pcdhgb1	protein_coding	NONMMUT021909	LncRNA	0.705738	0.000507723	Positive
Pcdhgb1	protein_coding	NONMMUT032513	LncRNA	0.736265	0.000214504	Positive
Pcdhgb1	protein_coding	NONMMUT033183	LncRNA	0.820697	9.30044e-06	Positive
1810055G02Rik	protein_coding	NONMMUT021913	LncRNA	0.606384	0.00459102	Positive
Doc2g	protein_coding	Gm20619	LncRNA	0.712739	0.000420671	Positive
Doc2g	protein_coding	NONMMUT021911	LncRNA	-0.668766	0.00126453	Negative
Doc2g	protein_coding	NONMMUT021913	LncRNA	-0.630961	0.00285363	Negative
Gal3st3	protein_coding	Gm20619	LncRNA	0.625542	0.00317976	Positive
Sf1	protein_coding	NONMMUT043111	LncRNA	0.613538	0.00401344	Positive
Sf1	protein_coding	NONMMUT051252	LncRNA	0.655359	0.00170882	Positive
Sf1	protein_coding	NONMMUT065573	LncRNA	0.655877	0.00168951	Positive
Sf1	protein_coding	NONMMUT065575	LncRNA	0.667234	0.00130978	Positive
Sf1	protein_coding	NONMMUT074571	LncRNA	0.695323	0.00066529	Positive
Sf1	protein_coding	NONMMUT021909	LncRNA	0.606888	0.00454823	Positive
Sf1	protein_coding	NONMMUT021913	LncRNA	0.670967	0.00120186	Positive
Sf1	protein_coding	NONMMUT032513	LncRNA	0.755312	0.000117952	Positive
Macrod1	protein_coding	Gm20619	LncRNA	0.745048	0.000163841	Positive
Macrod1	protein_coding	NONMMUT021909	LncRNA	-0.615154	0.00389165	Negative
[truncated: 62 more rows]

## Sheet: Table S3
GeneSymbol	Correlation Degree	Biotype
Gm20619	529	LncRNA
NONMMUT021913	192	LncRNA
NONMMUT032513	144	LncRNA
NONMMUT033183	126	LncRNA
NONMMUT074571	113	LncRNA
NONMMUT065573	98	LncRNA
NONMMUT034056	97	LncRNA
NONMMUT065575	96	LncRNA
NONMMUT022383	89	LncRNA
NONMMUT021909	88	LncRNA
E230001N04Rik	78	LncRNA
NONMMUT051252	67	LncRNA
NONMMUT021911	60	LncRNA
NONMMUT070681	53	LncRNA
NONMMUT043111	52	LncRNA
H2-Q5	48	LncRNA
NONMMUT035976	41	LncRNA
NONMMUT057677	41	LncRNA
Gm20475	34	LncRNA
Fchsd2	16	protein_coding
Kansl1	16	protein_coding
Plce1	16	protein_coding
Pfdn6	15	protein_coding
Xpo6	15	protein_coding
Ambra1	14	protein_coding
Kat6b	14	protein_coding
Pbx1	14	protein_coding
Steap3	14	protein_coding
Tanc2	14	protein_coding
Acan	13	protein_coding
Eci3	13	protein_coding
Rgs4	13	protein_coding
Wasl	13	protein_coding
Zfp532	13	protein_coding
Dclk1	12	protein_coding
Ncoa6	12	protein_coding
1110004E09Rik	11	protein_coding
Acyp1	11	protein_coding
Dcbld2	11	protein_coding
Mmp16	11	protein_coding
Pcdhb17	11	protein_coding
Tmem131	11	protein_coding
Aimp1	10	protein_coding
Cbl	10	protein_coding
Cmbl	10	protein_coding
Cops3	10	protein_coding
Faf1	10	protein_coding
Fip1l1	10	protein_coding
Otud3	10	protein_coding
Psmc3	10	protein_coding
Ptprs	10	protein_coding
Tfpt	10	protein_coding
Thada	10	protein_coding
Twf2	10	protein_coding
Acy1	9	protein_coding
Apbb2	9	protein_coding
Gm13139	9	protein_coding
Mdc1	9	protein_coding
Nt5c3b	9	protein_coding
Plscr4	9	protein_coding
Prps1	9	protein_coding
Rora	9	protein_coding
Srrm1	9	protein_coding
Zeb1	9	protein_coding
Aqp7	8	protein_coding
Cd200	8	protein_coding
Gm10762	8	protein_coding
Gsta2	8	protein_coding
Mapk1ip1l	8	protein_coding
Mid1	8	protein_coding
Nav1	8	protein_coding
Pcdhgb1	8	protein_coding
Pex16	8	protein_coding
Sf1	8	protein_coding
Slc16a2	8	protein_coding
Sned1	8	protein_coding
Ylpm1	8	protein_coding
Cabin1	7	protein_coding
Cggbp1	7	protein_coding
Cux1	7	protein_coding
Grpel1	7	protein_coding
Lphn1	7	protein_coding
Mvb12b	7	protein_coding
Pan3	7	protein_coding
Psmb7	7	protein_coding
Scaf4	7	protein_coding
Adh5	6	protein_coding
Asap3	6	protein_coding
Farsb	6	protein_coding
Fnbp1	6	protein_coding
Gli2	6	protein_coding
Gm3776	6	protein_coding
H2-M10.2	6	protein_coding
Khdrbs1	6	protein_coding
Khk	6	protein_coding
Klhdc2	6	protein_coding
Layn	6	protein_coding
Lpar1	6	protein_coding
Map7	6	protein_coding
Mast4	6	protein_coding
Mgat5	6	protein_coding
Ndufa9	6	protein_coding
Nudc	6	protein_coding
Pcgf3	6	protein_coding
Pknox2	6	protein_coding
Pla2g12a	6	protein_coding
Plin3	6	protein_coding
Pnpo	6	protein_coding
Pxmp2	6	protein_coding
Rhobtb3	6	protein_coding
Smad5	6	protein_coding
Tspan15	6	protein_coding
Wdfy3	6	protein_coding
Arid1a	5	protein_coding
Cmss1	5	protein_coding
Creb5	5	protein_coding
Dtd1	5	protein_coding
Dtl	5	protein_coding
Foxp1	5	protein_coding
Gm166	5	protein_coding
Haus2	5	protein_coding
Inmt	5	protein_coding
Lbx2	5	protein_coding
Mrpl9	5	protein_coding
Olfr102	5	protein_coding
Prss35	5	protein_coding
Rnf111	5	protein_coding
Rpp40	5	protein_coding
Srebf2	5	protein_coding
Stk38	5	protein_coding
Syf2	5	protein_coding
Tbx3	5	protein_coding
Tmod4	5	protein_coding
Vcan	5	protein_coding
Vti1b	5	protein_coding
Atp8b1	4	protein_coding
Atxn2l	4	protein_coding
Bmper	4	protein_coding
Ccbl2	4	protein_coding
Cdk13	4	protein_coding
Eci2	4	protein_coding
Endod1	4	protein_coding
Gm6594	4	protein_coding
Hopx	4	protein_coding
Lmnb1	4	protein_coding
Lyrm9	4	protein_coding
Mlycd	4	protein_coding
Mrpl39	4	protein_coding
Mtif3	4	protein_coding
Nfix	4	protein_coding
Nmrk2	4	protein_coding
Sirt3	4	protein_coding
Slc9a1	4	protein_coding
Smtn	4	protein_coding
Srcap	4	protein_coding
Tcirg1	4	protein_coding
Tram2	4	protein_coding
Ttc17	4	protein_coding
Zfp36l1	4	protein_coding
Zpr1	4	protein_coding
Acad12	3	protein_coding
Actr3	3	protein_coding
Adck3	3	protein_coding
Ago2	3	protein_coding
B4galt1	3	protein_coding
Ccrl2	3	protein_coding
Clec3a	3	protein_coding
Coq2	3	protein_coding
Crkl	3	protein_coding
Dap3	3	protein_coding
Dnaja3	3	protein_coding
Dnajb11	3	protein_coding
Doc2g	3	protein_coding
Echs1	3	protein_coding
Ep300	3	protein_coding
Fbrs	3	protein_coding
Fkbp4	3	protein_coding
Foxred1	3	protein_coding
Gm3625	3	protein_coding
Gm8394	3	protein_coding
Gpihbp1	3	protein_coding
Hscb	3	protein_coding
Hspb8	3	protein_coding
Igsf1	3	protein_coding
Inadl	3	protein_coding
Kars	3	protein_coding
Lama2	3	protein_coding
Lamb2	3	protein_coding
Ldhb	3	protein_coding
Mkl2	3	protein_coding
Mrpl41	3	protein_coding
Msrb2	3	protein_coding
Neo1	3	protein_coding
Nfia	3	protein_coding
NONMMUT025371	3	LncRNA
Nrbp1	3	protein_coding
Pabpc4	3	protein_coding
Pank2	3	protein_coding
Pla2g2d	3	protein_coding
Ppcs	3	protein_coding
Prkci	3	protein_coding
Prl8a1	3	protein_coding
Prrc1	3	protein_coding
Psmc2	3	protein_coding
Psmc5	3	protein_coding
Ramp1	3	protein_coding
Scgb1c1	3	protein_coding
Sertad1	3	protein_coding
Srsf6	3	protein_coding
Ssr1	3	protein_coding
Syt12	3	protein_coding
Them7	3	protein_coding
Tiam2	3	protein_coding
Tmem38a	3	protein_coding
Tsta3	3	protein_coding
Ttc38	3	protein_coding
Vwa3a	3	protein_coding
Wnk2	3	protein_coding
Wrnip1	3	protein_coding
Zbtb20	3	protein_coding
2019-03-05	2	protein_coding
1700020D05Rik	2	protein_coding
1700021L22Rik	2	protein_coding
3110002H16Rik	2	protein_coding
Acad10	2	protein_coding
Acad11	2	protein_coding
Acvr1	2	protein_coding
Aldh4a1	2	protein_coding
Apcs	2	protein_coding
Atxn1	2	protein_coding
Atxn7l1	2	protein_coding
Bckdha	2	protein_coding
Car4	2	protein_coding
Cars2	2	protein_coding
Casp1	2	protein_coding
Casp6	2	protein_coding
Ccbl1	2	protein_coding
Ccdc185	2	protein_coding
Ccdc91	2	protein_coding
Ces1d	2	protein_coding
Chrna2	2	protein_coding
Cops5	2	protein_coding
Crebbp	2	protein_coding
Cyp1a1	2	protein_coding
Dcaf11	2	protein_coding
Dhcr24	2	protein_coding
Elk3	2	protein_coding
F830001A07Rik	2	protein_coding
Fbxl17	2	protein_coding
Fhl2	2	protein_coding
Gcdh	2	protein_coding
Gclm	2	protein_coding
Gm15800	2	protein_coding
Gm20738	2	protein_coding
H2-Q2	2	protein_coding
Hacl1	2	protein_coding
Hbs1l	2	protein_coding
Htatip2	2	protein_coding
Hyal2	2	protein_coding
Jag1	2	protein_coding
Kcna7	2	protein_coding
Lats2	2	protein_coding
Ldlr	2	protein_coding
Ldlrad3	2	protein_coding
Lmf1	2	protein_coding
Lmo4	2	protein_coding
Lpcat3	2	protein_coding
Macrod1	2	protein_coding
Marco	2	protein_coding
Metrn	2	protein_coding
Nab1	2	protein_coding
Ndufaf7	2	protein_coding
Ndufs2	2	protein_coding
Nfe2l3	2	protein_coding
Olfr1206	2	protein_coding
Pla2g16	2	protein_coding
Proser1	2	protein_coding
Prpf38a	2	protein_coding
Psmd4	2	protein_coding
Rab23	2	protein_coding
Rad9b	2	protein_coding
Ralgps1	2	protein_coding
Rbm38	2	protein_coding
Reep3	2	protein_coding
Rfxank	2	protein_coding
Rnf114	2	protein_coding
Rnf38	2	protein_coding
Rtn4	2	protein_coding
Sat2	2	protein_coding
Sec24b	2	protein_coding
Serpina3n	2	protein_coding
Slc35d2	2	protein_coding
Slc39a6	2	protein_coding
Slc9a2	2	protein_coding
Snrnp35	2	protein_coding
Socs5	2	protein_coding
St3gal5	2	protein_coding
Stim2	2	protein_coding
Taf9b	2	protein_coding
Tango6	2	protein_coding
Tmem143	2	protein_coding
Trap1	2	protein_coding
Txndc11	2	protein_coding
Usp42	2	protein_coding
Utp14b	2	protein_coding
Utp18	2	protein_coding
Vmn2r60	2	protein_coding
Wdr45	2	protein_coding
Xlr	2	protein_coding
Zfp516	2	protein_coding
Zmiz1	2	protein_coding
0610009O20Rik	1	protein_coding
1700025G04Rik	1	protein_coding
1700106J16Rik	1	protein_coding
1810011O10Rik	1	protein_coding
1810055G02Rik	1	protein_coding
2310067B10Rik	1	protein_coding
3425401B19Rik	1	protein_coding
4932415D10Rik	1	protein_coding
6430548M08Rik	1	protein_coding
8430408G22Rik	1	protein_coding
9030617O03Rik	1	protein_coding
A630065K11Rik	1	protein_coding
Abcb10	1	protein_coding
Abcb1b	1	protein_coding
Abcb8	1	protein_coding
Abcg2	1	protein_coding
Abi1	1	protein_coding
Ablim3	1	protein_coding
Acot9	1	protein_coding
Acsl4	1	protein_coding
Actg1	1	protein_coding
Actr3b	1	protein_coding
Adamts1	1	protein_coding
Adcy4	1	protein_coding
Adi1	1	protein_coding
Adprhl1	1	protein_coding
Adra1a	1	protein_coding
Afap1l1	1	protein_coding
Ahr	1	protein_coding
Aida	1	protein_coding
Ak1	1	protein_coding
Ak3	1	protein_coding
Ak4	1	protein_coding
Akirin1	1	protein_coding
Akirin2	1	protein_coding
Akt3	1	protein_coding
Alas1	1	protein_coding
Alg11	1	protein_coding
Alg5	1	protein_coding
Ammecr1l	1	protein_coding
Anapc5	1	protein_coding
Ank	1	protein_coding
Ano4	1	protein_coding
Anxa3	1	protein_coding
Anxa7	1	protein_coding
Anxa8	1	protein_coding
Arcn1	1	protein_coding
Arf2	1	protein_coding
Arf4	1	protein_coding
Arfip1	1	protein_coding
Arfrp1	1	protein_coding
Arhgef19	1	protein_coding
Arid5b	1	protein_coding
Art3	1	protein_coding
As3mt	1	protein_coding
Asb10	1	protein_coding
Asb14	1	protein_coding
Asb15	1	protein_coding
Asb2	1	protein_coding
Asf1b	1	protein_coding
Atg13	1	protein_coding
Atg3	1	protein_coding
Atp11a	1	protein_coding
Atp13a3	1	protein_coding
Atp1a2	1	protein_coding
Atp6ap2	1	protein_coding
Atp6v1a	1	protein_coding
Atp6v1d	1	protein_coding
Atp6v1h	1	protein_coding
Atp8a2	1	protein_coding
Atxn2	1	protein_coding
Atxn3	1	protein_coding
B3gnt5	1	protein_coding
Bcat2	1	protein_coding
Bcl9l	1	protein_coding
Bphl	1	protein_coding
Btg3	1	protein_coding
C78339	1	protein_coding
Calm2	1	protein_coding
Camk2a	1	protein_coding
Cand2	1	protein_coding
Capn2	1	protein_coding
Capza1	1	protein_coding
Casp4	1	protein_coding
Cav3	1	protein_coding
Ccdc25	1	protein_coding
Ccdc28a	1	protein_coding
Ccdc68	1	protein_coding
Ccng2	1	protein_coding
Cd244	1	protein_coding
Cd44	1	protein_coding
Cd5l	1	protein_coding
Cdh23	1	protein_coding
Cdsn	1	protein_coding
Cenpn	1	protein_coding
Cep128	1	protein_coding
Cept1	1	protein_coding
Cers2	1	protein_coding
Chp1	1	protein_coding
Chst5	1	protein_coding
Cklf	1	protein_coding
Ckm	1	protein_coding
Cldn15	1	protein_coding
Cln6	1	protein_coding
Clpb	1	protein_coding
Cmpk1	1	protein_coding
Cmpk2	1	protein_coding
Cmtm8	1	protein_coding
CN725425	1	protein_coding
Col6a6	1	protein_coding
Comt	1	protein_coding
Copb1	1	protein_coding
Coq10a	1	protein_coding
Cpeb3	1	protein_coding
Cr1l	1	protein_coding
Creb3	1	protein_coding
Crtc1	1	protein_coding
Csprs	1	protein_coding
Ctnnbl1	1	protein_coding
Ctnnd1	1	protein_coding
Ctps2	1	protein_coding
Ctsl	1	protein_coding
Ctu1	1	protein_coding
Cubn	1	protein_coding
Cutc	1	protein_coding
Cxcl9	1	protein_coding
Cxcr6	1	protein_coding
Cyfip2	1	protein_coding
Cygb	1	protein_coding
Cysltr1	1	protein_coding
D16Ertd472e	1	protein_coding
D2hgdh	1	protein_coding
D7Ertd443e	1	protein_coding
Dcaf13	1	protein_coding
Dcaf4	1	protein_coding
Dcun1d3	1	protein_coding
Def8	1	protein_coding
Dennd4b	1	protein_coding
Dguok	1	protein_coding
Dhrs7c	1	protein_coding
Diap1	1	protein_coding
Dnajc14	1	protein_coding
Drd2	1	protein_coding
Dscr3	1	protein_coding
Dstn	1	protein_coding
Dusp27	1	protein_coding
Dusp4	1	protein_coding
Dvl3	1	protein_coding
Dyrk1b	1	protein_coding
Ece1	1	protein_coding
Ednrb	1	protein_coding
Egf	1	protein_coding
Eif1a	1	protein_coding
Eif2b1	1	protein_coding
Eif4a1	1	protein_coding
Elf1	1	protein_coding
Elk1	1	protein_coding
Ep400	1	protein_coding
Epha2	1	protein_coding
Epm2a	1	protein_coding
Epn3	1	protein_coding
Eps15l1	1	protein_coding
Erbb3	1	protein_coding
Ereg	1	protein_coding
Ero1l	1	protein_coding
Errfi1	1	protein_coding
Exosc6	1	protein_coding
Extl1	1	protein_coding
Fads3	1	protein_coding
Fam107b	1	protein_coding
Fam111a	1	protein_coding
Fam124a	1	protein_coding
Fam174b	1	protein_coding
Fam188a	1	protein_coding
Fam46a	1	protein_coding
Fam81a	1	protein_coding
Fas	1	protein_coding
Fblim1	1	protein_coding
Fbrsl1	1	protein_coding
Fbxo33	1	protein_coding
Fbxo4	1	protein_coding
Fgf13	1	protein_coding
Fgf18	1	protein_coding
Fgf2	1	protein_coding
Fgl1	1	protein_coding
Fgl2	1	protein_coding
Fhl1	1	protein_coding
Fn3k	1	protein_coding
Folh1	1	protein_coding
Foxn2	1	protein_coding
Fpr2	1	protein_coding
Fstl3	1	protein_coding
Fto	1	protein_coding
Fxyd5	1	protein_coding
G6pd2	1	protein_coding
Gab1	1	protein_coding
Gadd45a	1	protein_coding
Gadd45g	1	protein_coding
Gal3st3	1	protein_coding
Gcnt2	1	protein_coding
Gdi2	1	protein_coding
Gfpt2	1	protein_coding
Ggta1	1	protein_coding
Gid4	1	protein_coding
Ginm1	1	protein_coding
Gm10428	1	protein_coding
Gm13101	1	protein_coding
Gm13295	1	protein_coding
Gm13659	1	protein_coding
Gm16380	1	protein_coding
Gm16442	1	protein_coding
Gm16494	1	protein_coding
Gm17546	1	protein_coding
Gm20823	1	protein_coding
Gm2927	1	protein_coding
Gm4841	1	protein_coding
Gm5475	1	protein_coding
Gm6086	1	protein_coding
Gm6768	1	protein_coding
Gm6803	1	protein_coding
Gm9847	1	protein_coding
Gmpr	1	protein_coding
Gna13	1	protein_coding
Gnai3	1	protein_coding
Gnpat	1	protein_coding
Gnpnat1	1	protein_coding
Gosr2	1	protein_coding
Gpc1	1	protein_coding
Gpc4	1	protein_coding
Gpr133	1	protein_coding
Gpr157	1	protein_coding
Gpt	1	protein_coding
Gramd4	1	protein_coding
Grb14	1	protein_coding
Grb2	1	protein_coding
Grk5	1	protein_coding
Gsr	1	protein_coding
Gsto1	1	protein_coding
Gtf2a1	1	protein_coding
Gykl1	1	protein_coding
H2-Q4	1	protein_coding
H2-Q7	1	protein_coding
H2-Q8	1	protein_coding
Hand2	1	protein_coding
Haus8	1	protein_coding
Hbegf	1	protein_coding
Heg1	1	protein_coding
Herpud2	1	protein_coding
Hfe2	1	protein_coding
Hiat1	1	protein_coding
Hist1h1c	1	protein_coding
Hist2h3c1	1	protein_coding
Hist2h3c2	1	protein_coding
Hivep1	1	protein_coding
Hk2	1	protein_coding
Hmcn1	1	protein_coding
Hmgcs1	1	protein_coding
Hnrnpab	1	protein_coding
Hnrnpf	1	protein_coding
Hps3	1	protein_coding
Hsd17b11	1	protein_coding
Htra4	1	protein_coding
Icam1	1	protein_coding
Icosl	1	protein_coding
Id1	1	protein_coding
Idua	1	protein_coding
Ier3	1	protein_coding
Ifi202b	1	protein_coding
Ifit1	1	protein_coding
Ifnab	1	protein_coding
Ifngr2	1	protein_coding
Ifrd1	1	protein_coding
Igbp1	1	protein_coding
Igf1r	1	protein_coding
Igfbp5	1	protein_coding
Igtp	1	protein_coding
Iigp1b	1	protein_coding
Il10rb	1	protein_coding
Il34	1	protein_coding
Ino80d	1	protein_coding
Inpp5e	1	protein_coding
Inpp5f	1	protein_coding
Inppl1	1	protein_coding
Intu	1	protein_coding
Ipo13	1	protein_coding
Ipo5	1	protein_coding
Irak3	1	protein_coding
Irf7	1	protein_coding
Ivd	1	protein_coding
Kcne1	1	protein_coding
Kcnip2	1	protein_coding
Kcnj11	1	protein_coding
Kcnn2	1	protein_coding
Kctd6	1	protein_coding
Kdsr	1	protein_coding
Klf11	1	protein_coding
Klf12	1	protein_coding
Klf2	1	protein_coding
Klhl30	1	protein_coding
Klhl5	1	protein_coding
Klhl6	1	protein_coding
Kptn	1	protein_coding
Krt80	1	protein_coding
Ky	1	protein_coding
Lactb	1	protein_coding
Lars2	1	protein_coding
Lcn2	1	protein_coding
Lgalsl	1	protein_coding
Lgi1	1	protein_coding
Lhpp	1	protein_coding
Llph	1	protein_coding
Lmod3	1	protein_coding
LOC100503047	1	protein_coding
Lonrf2	1	protein_coding
Lrp8	1	protein_coding
Lrrc10	1	protein_coding
Lrrc14b	1	protein_coding
Lrrc4b	1	protein_coding
Lrrn4cl	1	protein_coding
Lsmem1	1	protein_coding
Lynx1	1	protein_coding
M6pr	1	protein_coding
Magi2	1	protein_coding
Mamld1	1	protein_coding
Man1a	1	protein_coding
Manba	1	protein_coding
Maoa	1	protein_coding
Map2k6	1	protein_coding
Mapre1	1	protein_coding
Mapre2	1	protein_coding
Masp1	1	protein_coding
Mcf2l	1	protein_coding
Mcfd2	1	protein_coding
Mdga1	1	protein_coding
Me3	1	protein_coding
Med7	1	protein_coding
Mesdc1	1	protein_coding
Mex3c	1	protein_coding
Mfap3l	1	protein_coding
Mfn2	1	protein_coding
Mgrn1	1	protein_coding
Mgst1	1	protein_coding
Mlkl	1	protein_coding
Mmp11	1	protein_coding
Mmp15	1	protein_coding
Mmp3	1	protein_coding
Mnda	1	protein_coding
Morf4l2	1	protein_coding
Morn4	1	protein_coding
Mppe1	1	protein_coding
Mpv17	1	protein_coding
Mreg	1	protein_coding
Ms4a4b	1	protein_coding
Msh2	1	protein_coding
Msn	1	protein_coding
Msr1	1	protein_coding
Msrb1	1	protein_coding
Mtfp1	1	protein_coding
Mtg1	1	protein_coding
Mtmr14	1	protein_coding
Mtmr2	1	protein_coding
Mtmr6	1	protein_coding
Mtr	1	protein_coding
Myh7b	1	protein_coding
Mylk4	1	protein_coding
Naip1	1	protein_coding
Nap1l4	1	protein_coding
Narf	1	protein_coding
Ncoa4	1	protein_coding
Ncoa7	1	protein_coding
Ndufv1	1	protein_coding
Nipsnap3b	1	protein_coding
Nlrc3	1	protein_coding
Nmd3	1	protein_coding
Nmi	1	protein_coding
Nmt2	1	protein_coding
Nom1	1	protein_coding
Nop2	1	protein_coding
Nr2c2ap	1	protein_coding
Nsmaf	1	protein_coding
Nt5c1a	1	protein_coding
Nubp1	1	protein_coding
Nudcd1	1	protein_coding
Nudcd2	1	protein_coding
Nudt3	1	protein_coding
Nudt6	1	protein_coding
Nudt7	1	protein_coding
Nup188	1	protein_coding
Nup98	1	protein_coding
Ogdh	1	protein_coding
Olfr101	1	protein_coding
Olfr1015	1	protein_coding
Olfr1217	1	protein_coding
Olfr1239	1	protein_coding
Olfr223	1	protein_coding
Olfr430	1	protein_coding
Olfr611	1	protein_coding
Olfr781	1	protein_coding
Olfr983	1	protein_coding
Osbp2	1	protein_coding
Osbpl6	1	protein_coding
Osbpl9	1	protein_coding
Osmr	1	protein_coding
P2ry1	1	protein_coding
Pafah1b2	1	protein_coding
Pak2	1	protein_coding
Pak3	1	protein_coding
Paqr9	1	protein_coding
Pcyt2	1	protein_coding
Pdcd10	1	protein_coding
Pdk2	1	protein_coding
Pdk4	1	protein_coding
Pdlim5	1	protein_coding
Pdzrn3	1	protein_coding
Peo1	1	protein_coding
Per1	1	protein_coding
Perm1	1	protein_coding
Pfkfb2	1	protein_coding
Pfkm	1	protein_coding
Pgap2	1	protein_coding
Pgd	1	protein_coding
Phf11d	1	protein_coding
Picalm	1	protein_coding
Pigo	1	protein_coding
Pitpnb	1	protein_coding
Pla2g5	1	protein_coding
Pla2g7	1	protein_coding
Plat	1	protein_coding
Plekhf1	1	protein_coding
Plekho1	1	protein_coding
Plin5	1	protein_coding
Plscr1	1	protein_coding
Plxnb1	1	protein_coding
Pmm1	1	protein_coding
Pogz	1	protein_coding
Pold3	1	protein_coding
Polq	1	protein_coding
Ppap2a	1	protein_coding
Ppif	1	protein_coding
Ppp1r12c	1	protein_coding
Ppp1r14c	1	protein_coding
Ppp2ca	1	protein_coding
Ppp6r2	1	protein_coding
Prdx6	1	protein_coding
Prg4	1	protein_coding
Prickle2	1	protein_coding
Prkaca	1	protein_coding
Prodh	1	protein_coding
Prr33	1	protein_coding
Psma8	1	protein_coding
Pspc1	1	protein_coding
Ptbp3	1	protein_coding
Ptgs2	1	protein_coding
Ptp4a1	1	protein_coding
Ptpn12	1	protein_coding
Ptprm	1	protein_coding
Pts	1	protein_coding
Pvrl2	1	protein_coding
Pxdn	1	protein_coding
Pyhin1	1	protein_coding
Rab21	1	protein_coding
Rab3a	1	protein_coding
Rabl3	1	protein_coding
Rabl6	1	protein_coding
Rad18	1	protein_coding
Raf1	1	protein_coding
Rap1gap2	1	protein_coding
Rapgef4	1	protein_coding
Rapsn	1	protein_coding
Rassf3	1	protein_coding
Rbbp8	1	protein_coding
Rbm3	1	protein_coding
Rbm33	1	protein_coding
Rdh10	1	protein_coding
Rdh11	1	protein_coding
Reep1	1	protein_coding
Reep5	1	protein_coding
Rel	1	protein_coding
Rere	1	protein_coding
Rfesd	1	protein_coding
Rhobtb2	1	protein_coding
Rhoc	1	protein_coding
Rilp	1	protein_coding
Rilpl1	1	protein_coding
Rin3	1	protein_coding
Rmnd1	1	protein_coding
Rnf115	1	protein_coding
Rnf123	1	protein_coding
Rnf125	1	protein_coding
Rnf150	1	protein_coding
Rnf207	1	protein_coding
Rnf4	1	protein_coding
Rtcb	1	protein_coding
Runx1t1	1	protein_coding
S1pr1	1	protein_coding
Sco1	1	protein_coding
Sde2	1	protein_coding
Sec23b	1	protein_coding
Sec24a	1	protein_coding
Sele	1	protein_coding
Sell	1	protein_coding
Sema5a	1	protein_coding
Sema6d	1	protein_coding
Serpina3m	1	protein_coding
Serpinb1a	1	protein_coding
Serpinb1c	1	protein_coding
Serpinb8	1	protein_coding
Serpine1	1	protein_coding
Setd8	1	protein_coding
Sfxn3	1	protein_coding
Sgca	1	protein_coding
Sgk1	1	protein_coding
Sgk3	1	protein_coding
Sgms2	1	protein_coding
Sh2d3c	1	protein_coding
Sigmar1	1	protein_coding
Sik1	1	protein_coding
Slc20a2	1	protein_coding
Slc25a13	1	protein_coding
Slc25a16	1	protein_coding
Slc25a17	1	protein_coding
Slc25a24	1	protein_coding
Slc25a26	1	protein_coding
Slc2a4	1	protein_coding
Slc30a4	1	protein_coding
Slc35a5	1	protein_coding
Slc35e4	1	protein_coding
Slc39a10	1	protein_coding
Slc39a8	1	protein_coding
Slc6a6	1	protein_coding
Slco5a1	1	protein_coding
Smco1	1	protein_coding
Smim20	1	protein_coding
Smpd2	1	protein_coding
Snrk	1	protein_coding
Snupn	1	protein_coding
Snx10	1	protein_coding
Sorcs2	1	protein_coding
Spag7	1	protein_coding
Spata5	1	protein_coding
Spcs3	1	protein_coding
Spock2	1	protein_coding
Sptlc2	1	protein_coding
Spty2d1	1	protein_coding
Sqle	1	protein_coding
Sqstm1	1	protein_coding
Srgap1	1	protein_coding
Sri	1	protein_coding
Srp68	1	protein_coding
Srpk3	1	protein_coding
Srrm4	1	protein_coding
Srxn1	1	protein_coding
Sspn	1	protein_coding
St3gal1	1	protein_coding
St3gal3	1	protein_coding
Star	1	protein_coding
Stat3	1	protein_coding
Stat4	1	protein_coding
Stk17b	1	protein_coding
Stk38l	1	protein_coding
Stk39	1	protein_coding
Stxbp3a	1	protein_coding
Stxbp4	1	protein_coding
Sun3	1	protein_coding
Taco1	1	protein_coding
Tcea3	1	protein_coding
Tcl1b4	1	protein_coding
Tdrkh	1	protein_coding
Tex30	1	protein_coding
Tfam	1	protein_coding
Timp4	1	protein_coding
Tinagl1	1	protein_coding
Tjp2	1	protein_coding
Tln2	1	protein_coding
Tlr1	1	protein_coding
Tlr4	1	protein_coding
Tmbim1	1	protein_coding
Tmed10	1	protein_coding
Tmed2	1	protein_coding
Tmem167	1	protein_coding
Tmem25	1	protein_coding
Tmem43	1	protein_coding
Tmod3	1	protein_coding
Tnfrsf12a	1	protein_coding
Tnfrsf22	1	protein_coding
Tnfrsf23	1	protein_coding
Tnni3k	1	protein_coding
Tob2	1	protein_coding
Tor1aip2	1	protein_coding
Tpm4	1	protein_coding
Tpmt	1	protein_coding
Trak1	1	protein_coding
Trim25	1	protein_coding
Trim7	1	protein_coding
Trpc3	1	protein_coding
Tsc22d3	1	protein_coding
Ttc1	1	protein_coding
Ttc37	1	protein_coding
Ttc39a	1	protein_coding
Ttc9	1	protein_coding
Txn1	1	protein_coding
Txndc9	1	protein_coding
Txnrd1	1	protein_coding
Tyw3	1	protein_coding
Uap1	1	protein_coding
Ublcp1	1	protein_coding
Ubxn8	1	protein_coding
Uck2	1	protein_coding
Ugdh	1	protein_coding
Uhmk1	1	protein_coding
Uhrf1bp1l	1	protein_coding
Uqcrc1	1	protein_coding
Usp18	1	protein_coding
Usp39	1	protein_coding
Vkorc1l1	1	protein_coding
Vmp1	1	protein_coding
Vps8	1	protein_coding
Vstm4	1	protein_coding
Vwa5a	1	protein_coding
Wdr12	1	protein_coding
Whrn	1	protein_coding
Xpc	1	protein_coding
Xpnpep1	1	protein_coding
Yipf5	1	protein_coding
Yipf7	1	protein_coding
Ypel5	1	protein_coding
Ywhaz	1	protein_coding
Zbtb16	1	protein_coding
Zc2hc1a	1	protein_coding
Zdhhc23	1	protein_coding
Zfp870	1	protein_coding
Zfp954	1	protein_coding
Zfp955a	1	protein_coding
Zmat2	1	protein_coding
Zmym1	1	protein_coding
Zmynd8	1	protein_coding
Znrf1	1	protein_coding
Zscan30	1	protein_coding
